# Supplementary material for: Discovery of host-directed modulators of virus infection by probing the SARS-CoV-2–host protein–protein interaction network
Source: Brief Bioinform. 2022 Oct 27;23(6):bbac456. doi: 10.1093/bib/bbac456 (PMC9677461; doi:10.1093/bib/bbac456)
Supplement: Supplementary_Table_S1_bbac456 [file supplementary_table_s1_bbac456.xlsx]

## Sheet: network_interactions
Supplementary Table 1a: SARS-CoV-2 PPIs
From node	To node
BEND7	RPL36
BEND7	RPS3
BEND7	SRSF5
BEND7	PRKRA
BEND7	RBBP4
BEND7	RPL13
BEND7	RPL4
BEND7	MBD3L1
BEND7	ADARB1
BEND7	ZBTB47
BEND7	KPNA1
BEND7	C1QBP
RPL36	RPL36AL
RPL36	H2AFX
RPL36	RPL26L1
RPL36	RPL27A
RPL36	CCDC140
RPL36	AKAP17A
RPL36	NOL10
RPL36	DDX50
RPL36	DNTTIP2
RPL36	NOC2L
RPL36	RBM28
RPL36	TAF1C
RPL36	DDX21
RPL36	PWP2
RPL36	TEX10
RPL36	CENPQ
RPL36	CNBP
RPL36	RPL11
RPL36	NIP7
RPL36	RPL18
RPL36	RPL13A
RPL36	RPL15
RPL36	ZBTB24
RPL36	DDX54
RPL36	RPL17
RPL36	RPL9
RPL36	RPL10A
RPL36	RPL14
RPL36	ZNF22
RPL36	SRSF1
RPL36	RPS6
RPL36	NSA2
RPL36	ABT1
RPL36	DHX8
RPL36	TAF1B
RPL36	RPL7L1
RPL36	RPS3A
RPL36	SRSF5
RPL36	NMNAT1
RPL36	TAF1D
RPL36	ZNF397
RPL36	CCDC106
RPL36	PRKRA
RPL36	RPLP0
RPL36	HP1BP3
RPL36	RPL18A
RPL36	RPS8
RPL36	ZNF483
RPL36	TFB1M
RPL36	RPF1
RPL36	SURF6
RPL36	RPL3
RPL36	RSBN1
RPL36	MLF1IP
RPL36	REXO4
RPL36	RPL13
RPL36	RBM34
RPL36	RPL4
RPL36	GLTSCR2
RPL36	NCL
RPL36	CENPC1
RPL36	GLYR1
RPL36	RSL1D1
RPL36	ZNF512
RPL36	DHX30
RPL36	SREK1
RPL36	DKC1
RPL36	ZNF768
RPL36	ZCCHC7
RPL36	RPL30
RPL36	STAU1
RPL36	ZNF317
RPL36	KIAA0020
RPL36	NVL
RPL36	SRPK1
RPL36	DDX31
RPL36	TRMT1L
RPL36	RPL7
RPL36	C16orf88
RPL36	PATZ1
RPL36	SRP68
RPL36	ZC3HAV1
RPL36	ZNF192
RPL36	ZNF777
RPL36	NOL8
RPL36	NOP2
RPL36	RRP8
RPL36	RPL32
RPL36	RPL7A
RPL36	ZNF48
RPL36	MYBBP1A
RPL36	ZNF668
RPL36	ZNF708
RPL36	SRP72
RPL36	PDCD11
RPL36	GNL2
RPL36	BUD13
RPL36	SPTY2D1
RPL36	URB2
RPL36	RPS9
RPL36	RPL29
RPL36	RPL8
RPL36	ZNF689
RPL36	DDX55
RPL36	FTSJ3
RPL36	RPL6
RPL36	CCDC137
RPL36	RPLP2
RPL36	RPLP1
RPL36	GRSF1
RPL36	GTPBP4
RPL36	RRP1B
RPL36	BRIX1
RPL36	BMS1
RPL36	NOC3L
RPL36	RPF2
RPL36	GLE1
RPL36	SCAF4
RPL36	DDX24
RPL36	MYEF2
RPL36	ZFP62
RPL36	TAF1A
RPL36	DDX27
RPL36	CEBPZ
RPL36	WHSC1
RPL36	C7orf50
RPL36	PAPD5
RPL36	CENPN
RPL36	MPHOSPH10
RPL36	PPAN-P2RY11
RPL36	CDK12
RPL36	ZNF770
RPL36	ZC3H10
RPL36	MINA
RPL36	YTHDC2
RPL36	POP1
RPL36	PRPF4B
RPL36	RPL3L
RPL36	ZNF184
RPL36	ZNF107
RPL36	FLT1
RPL36	ZNF354A
RPL36	ZNF445
RPL36	ZNF616
RPL36	ZNF845
RPL36	ZNF624
RPL36	ZNF791
RPL36	ZNF70
RPL36	ZNF629
RPL36	STAU2
RPL36	ZNF498
RPL36	DDX10
RPL36	WDR12
RPL36	URB1
RPL36	SCAF1
RPL36	SRRM1
RPL36	TTF1
RPL36	PAK1IP1
RPL36	RRP15
RPL36	GTPBP10
RPL36	RPL27
RPL36	RPL12
RPL36	ZCCHC6
RPL36	CHD3
RPL36	RSL24D1
RPL36	DDX18
RPL36	MOV10
RPL36	CENPI
RPL36	ZBTB41
RPL36	HERC5
RPL36	NTN1
RPL36	ZNF646
RPL36	NSUN4
RPL36	NKTR
RPL36	SDAD1
RPL36	BOP1
RPL36	CENPT
RPL36	NSD1
RPL36	DDX51
RPL36	MLL
RPL36	SPATS2L
RPL36	GZF1
RPL36	ZNF16
RPL36	RPL24
RPL36	TOPORS
RPL36	TSPYL2
RPL36	TRIM56
RPL36	IMP4
RPS3	ZCCHC17
RPS3	FGF13
RPS3	RPS6
RPS3	ABT1
RPS3	DHX8
RPS3	HIST1H2AM
RPS3	HIST1H1E
RPS3	RPS3A
RPS3	SRSF5
RPS3	MKI67IP
RPS3	RPS2
RPS3	ZNF346
RPS3	HP1BP3
RPS3	RPS8
RPS3	ZC3H8
RPS3	SRSF6
RPS3	PURG
RPS3	HEXIM1
RPS3	LYAR
RPS3	KRR1
RPS3	RPL3
RPS3	RSBN1
RPS3	SRFBP1
RPS3	EPB41L5
RPS3	RSL1D1
RPS3	SREK1
RPS3	SYNCRIP
RPS3	ZNF768
RPS3	DEFA5
RPS3	RBM5
RPS3	STAU1
RPS3	SRBD1
RPS3	U2SURP
RPS3	HNRNPR
RPS3	RPL26
RPS3	H1FNT
RPS3	RPSAP58
RPS3	YBX2
RPS3	H2AFB2
RPS3	PATZ1
RPS3	LARP7
RPS3	YTHDF1
RPS3	ZNF574
RPS3	ZNF192
RPS3	ZNF777
RPS3	FGF17
RPS3	CDK13
RPS3	THAP3
RPS3	HDLBP
RPS3	HIST1H1B
RPS3	YBX1
RPS3	ZNF48
RPS3	ZNF668
RPS3	PDCD11
RPS3	GNL2
RPS3	NAT10
RPS3	RPS10
RPS3	HIST1H1D
RPS3	RPS9
RPS3	HIST1H1C
RPS3	LIN28A
RPS3	CBX6
RPS3	ZNF689
RPS3	HIST2H2AC
RPS3	DDX55
RPS3	GRSF1
RPS3	RPS15
RPS3	BMS1
RPS3	PURB
RPS3	PURA
RPS3	GLE1
RPS3	RPS5
RPS3	SRSF12
RPS3	TOE1
RPS3	MPHOSPH10
RPS3	PRDM15
RPS3	PPAN-P2RY11
RPS3	CDK12
RPS3	CHERP
RPS3	ZFP91
RPS3	RRP12
RPS3	LTV1
RPS3	YTHDC2
RPS3	ZNF445
RPS3	ZNF624
RPS3	ZNF791
RPS3	ZNF629
RPS3	STAU2
RPS3	ZNF498
RPS3	DDX10
RPS3	SCAF1
RPS3	ZCCHC6
RPS3	CHD3
RPS3	GZF1
RPS3	IMP4
RPS3	KRI1
RPS3	CTCF
RPS3	ZBTB11
RPS3	CSDA
RPS3	PRDM10
RPS3	RPS27A
RPS3	DHX36
RPS3	ZNF273
RPS3	ZNF92
RPS3	ZFR
RPS3	YTHDC1
RPS3	NGDN
RPS3	AATF
SRSF5	TRA2A
SRSF5	C3orf26
SRSF5	MKI67IP
SRSF5	RPS2
SRSF5	MRPS2
SRSF5	PRKRA
SRSF5	RPLP0
SRSF5	HP1BP3
SRSF5	RPL18A
SRSF5	RPS8
SRSF5	ZC3H8
SRSF5	HNRNPC
SRSF5	SRSF6
SRSF5	RPF1
SRSF5	SURF6
SRSF5	LYAR
SRSF5	KRR1
SRSF5	MRPS31
SRSF5	RPL3
SRSF5	RSBN1
SRSF5	MLF1IP
SRSF5	REXO4
SRSF5	RPL13
SRSF5	DAP3
SRSF5	RBM34
SRSF5	RPL4
SRSF5	GLTSCR2
SRSF5	SRSF4
SRSF5	CLK3
SRSF5	MRPS11
SRSF5	GLYR1
SRSF5	RSL1D1
SRSF5	ZNF512
SRSF5	DHX30
SRSF5	SREK1
SRSF5	DKC1
SRSF5	ZNF768
SRSF5	PTCD3
SRSF5	STAU1
SRSF5	WDR46
SRSF5	KIAA0020
SRSF5	DDX31
SRSF5	RPL26
SRSF5	SRSF3
SRSF5	LIN28B
SRSF5	YBX2
SRSF5	C16orf88
SRSF5	LARP7
SRSF5	ZC3HAV1
SRSF5	ZNF574
SRSF5	MRPS9
SRSF5	ZNF777
SRSF5	ADARB1
SRSF5	NOP2
SRSF5	RRP8
SRSF5	CDK13
SRSF5	RPL32
SRSF5	YBX1
SRSF5	ZNF668
SRSF5	GNL2
SRSF5	RPS10
SRSF5	BUD13
SRSF5	SRPK2
SRSF5	HIST1H1D
SRSF5	RPS9
SRSF5	HIST1H1C
SRSF5	MRPS26
SRSF5	CBX6
SRSF5	ZNF689
SRSF5	FTSJ3
SRSF5	RPL6
SRSF5	CCDC137
SRSF5	RPLP2
SRSF5	SF3B1
SRSF5	GTPBP4
SRSF5	RPS15
SRSF5	BRIX1
SRSF5	NOC3L
SRSF5	PURA
SRSF5	GLE1
SRSF5	RPS5
SRSF5	SF3B2
SRSF5	DDX24
SRSF5	ZFP62
SRSF5	DDX27
SRSF5	WHSC1
SRSF5	RPL5
SRSF5	CENPN
SRSF5	PRDM15
SRSF5	PPAN-P2RY11
SRSF5	CDK12
SRSF5	ZNF770
SRSF5	POP1
SRSF5	PRPF4B
SRSF5	ZNF184
SRSF5	ZNF629
SRSF5	STAU2
SRSF5	ZNF498
SRSF5	DDX10
SRSF5	WDR12
SRSF5	SCAF1
SRSF5	SRRM1
SRSF5	TTF1
SRSF5	PAK1IP1
SRSF5	RSL24D1
SRSF5	DDX18
SRSF5	MOV10
SRSF5	ZNF646
SRSF5	NSUN4
SRSF5	BOP1
SRSF5	CENPT
SRSF5	MLL
SRSF5	IMP4
SRSF5	SRSF8
SRSF5	KRI1
SRSF5	ZCCHC3
SRSF5	CTCF
SRSF5	ZBTB11
SRSF5	MRPS10
SRSF5	MRPS22
SRSF5	CSDA
SRSF5	CCDC86
SRSF5	PRDM10
SRSF5	PPIG
SRSF5	ZNF771
SRSF5	LARP1
SRSF5	NHP2
SRSF5	CLK1
SRSF5	CLK4
PRKRA	RPLP0
PRKRA	HP1BP3
PRKRA	RPL18A
PRKRA	RPS8
PRKRA	ZNF483
PRKRA	HNRNPC
PRKRA	MAGEB2
PRKRA	ELAVL2
PRKRA	MAGEB10
PRKRA	PURG
PRKRA	RPF1
PRKRA	PRR11
PRKRA	PABPC5
PRKRA	SURF6
PRKRA	LYAR
PRKRA	ILF2
PRKRA	RPL3
PRKRA	RSBN1
PRKRA	MLF1IP
PRKRA	REXO4
PRKRA	RASL10A
PRKRA	RPL13
PRKRA	RBM34
PRKRA	RPL4
PRKRA	GLTSCR2
PRKRA	NCL
PRKRA	DGCR8
PRKRA	CENPC1
PRKRA	GLYR1
PRKRA	UTP3
PRKRA	RSL1D1
PRKRA	ZNF512
PRKRA	DHX30
PRKRA	DKC1
PRKRA	ZNF768
PRKRA	ZCCHC7
PRKRA	ROD1
PRKRA	RPL30
PRKRA	REPIN1
PRKRA	STAU1
PRKRA	WDR46
PRKRA	KIAA0020
PRKRA	NVL
PRKRA	SRPK1
PRKRA	DDX31
PRKRA	RPL26
PRKRA	SRSF3
PRKRA	HNRNPCL1
PRKRA	RPL22
PRKRA	C16orf88
PRKRA	LARP7
PRKRA	ZNF467
PRKRA	ZC3HAV1
PRKRA	ZNF192
PRKRA	ZNF777
PRKRA	ADARB1
PRKRA	FAM120A
PRKRA	NOL8
PRKRA	NOP2
PRKRA	RBM4
PRKRA	RRP8
PRKRA	RPL32
PRKRA	RPL7A
PRKRA	ZNF48
PRKRA	MYBBP1A
PRKRA	ZNF668
PRKRA	GNL2
PRKRA	NUPL2
PRKRA	SPTY2D1
PRKRA	SRPK2
PRKRA	URB2
PRKRA	RPS9
PRKRA	HIST1H1C
PRKRA	RPL8
PRKRA	CBX6
PRKRA	FTSJ3
PRKRA	RPL6
PRKRA	CCDC137
PRKRA	RPLP2
PRKRA	GTPBP4
PRKRA	RRP1B
PRKRA	RPS15
PRKRA	BRIX1
PRKRA	NOC3L
PRKRA	RPF2
PRKRA	GLE1
PRKRA	DDX24
PRKRA	MYEF2
PRKRA	ZFP62
PRKRA	TAF1A
PRKRA	DDX27
PRKRA	CEBPZ
PRKRA	WHSC1
PRKRA	C7orf50
PRKRA	PAPD5
PRKRA	RPL5
PRKRA	CENPN
PRKRA	MPHOSPH10
PRKRA	PRDM15
PRKRA	PPAN-P2RY11
PRKRA	ZNF770
PRKRA	ZC3H10
PRKRA	ZNF184
PRKRA	ZNF445
PRKRA	ZNF791
PRKRA	STAU2
PRKRA	DDX10
PRKRA	WDR12
PRKRA	URB1
PRKRA	TTF1
PRKRA	PAK1IP1
PRKRA	RPL12
PRKRA	DDX18
PRKRA	MOV10
PRKRA	ZNF646
PRKRA	NSUN4
PRKRA	BOP1
PRKRA	DDX51
PRKRA	MLL
PRKRA	GZF1
PRKRA	IMP4
PRKRA	CTCF
PRKRA	ZBTB11
PRKRA	ZNF430
PRKRA	CCDC86
PRKRA	PRDM10
PRKRA	RPS27A
PRKRA	ZNF771
PRKRA	TARBP2
RBBP4	GATAD2B
RBBP4	RBBP7
RBBP4	HDAC1
RBBP4	MBD3L1
RBBP4	SAP30
RBBP4	BCL11B
RBBP4	MBD3L2
RBBP4	EZH1
RBBP4	TGIF2LX
RBBP4	OBSL1
RBBP4	CCDC8
RBBP4	CHD3
RBBP4	SDAD1
RBBP4	HDAC2
RBBP4	CUL7
RBBP4	FBXW8
RBBP4	EED
RBBP4	ZFPM1
RPL13	DAP3
RPL13	MRPS5
RPL13	RBM34
RPL13	RPL4
RPL13	GLTSCR2
RPL13	MECP2
RPL13	NCL
RPL13	GLYR1
RPL13	UTP3
RPL13	RSL1D1
RPL13	ZNF512
RPL13	DKC1
RPL13	ZCCHC7
RPL13	RPL30
RPL13	STAU1
RPL13	ZNF317
RPL13	KIAA0020
RPL13	DDX31
RPL13	RPL26
RPL13	RPL7
RPL13	RBMX2
RPL13	C16orf88
RPL13	PATZ1
RPL13	ZC3HAV1
RPL13	MRPS9
RPL13	ADARB1
RPL13	NOP2
RPL13	RANBP6
RPL13	ZBTB47
RPL13	RRP8
RPL13	RPL32
RPL13	RPL7A
RPL13	YBX1
RPL13	ZNF48
RPL13	MYBBP1A
RPL13	ZNF668
RPL13	GNL2
RPL13	NAT10
RPL13	SRPK3
RPL13	SRPK2
RPL13	MRPS26
RPL13	RPL8
RPL13	C8orf33
RPL13	FTSJ3
RPL13	CCDC137
RPL13	SF3B1
RPL13	BRIX1
RPL13	BMS1
RPL13	NOC3L
RPL13	RPF2
RPL13	GLE1
RPL13	DDX24
RPL13	ZFP62
RPL13	TAF1A
RPL13	DDX27
RPL13	CEBPZ
RPL13	WHSC1
RPL13	C7orf50
RPL13	PAPD5
RPL13	RPL5
RPL13	CENPN
RPL13	MPHOSPH10
RPL13	PRDM15
RPL13	PPAN-P2RY11
RPL13	ZNF770
RPL13	ZC3H10
RPL13	YTHDC2
RPL13	STAU2
RPL13	DDX10
RPL13	TTF1
RPL13	RRP15
RPL13	MOV10
RPL13	CENPI
RPL13	ZBTB41
RPL13	HERC5
RPL13	ZNF646
RPL13	NSUN4
RPL13	BOP1
RPL13	GZF1
RPL13	IMP4
RPL13	CTCF
RPL13	MRPS10
RPL13	PRDM10
RPL13	AATF
RPL4	GLTSCR2
RPL4	DGCR8
RPL4	CENPC1
RPL4	GLYR1
RPL4	RSL1D1
RPL4	ZNF512
RPL4	C10orf2
RPL4	DHX30
RPL4	DKC1
RPL4	RPL30
RPL4	C17orf42
RPL4	STAU1
RPL4	ZNF317
RPL4	SRBD1
RPL4	U2SURP
RPL4	KIAA0020
RPL4	NVL
RPL4	SRPK1
RPL4	DDX31
RPL4	TRMT1L
RPL4	C16orf88
RPL4	PATZ1
RPL4	SRP68
RPL4	ZC3HAV1
RPL4	ADARB1
RPL4	NOL8
RPL4	NOP2
RPL4	RRP8
RPL4	CDK13
RPL4	RPL7A
RPL4	HIST1H1B
RPL4	YBX1
RPL4	ZNF48
RPL4	MYBBP1A
RPL4	PDCD11
RPL4	GNL2
RPL4	NAT10
RPL4	BUD13
RPL4	SRPK2
RPL4	URB2
RPL4	C8orf33
RPL4	FTSJ3
RPL4	RPL6
RPL4	CCDC137
RPL4	RRP1B
RPL4	BRIX1
RPL4	BMS1
RPL4	NOC3L
RPL4	PURB
RPL4	SCAF4
RPL4	CENPV
RPL4	VPRBP
RPL4	DDX24
RPL4	TAF1A
RPL4	CEBPZ
RPL4	WHSC1
RPL4	C7orf50
RPL4	CENPN
RPL4	MPHOSPH10
RPL4	PRDM15
RPL4	CDK12
RPL4	ZNF770
RPL4	CHERP
RPL4	POLRMT
RPL4	MINA
RPL4	RRP12
RPL4	YTHDC2
RPL4	POP1
RPL4	PRPF4B
RPL4	ZNF107
RPL4	ZNF629
RPL4	URB1
RPL4	SRRM1
RPL4	TTF1
RPL4	ZCCHC6
RPL4	HERC5
RPL4	NSD1
RPL4	DDX51
RPL4	GZF1
RPL4	TSPYL2
RPL4	CTCF
RPL4	LENG8
RPL4	LOC100507290
RPL4	RPS27A
RPL4	ZNF326
RPL4	NGDN
RPL4	AATF
RPL4	EXOSC10
RPL4	PHC2
MBD3L1	CHD3
MBD3L1	HDAC2
ADARB1	NOP2
ADARB1	RRP8
ADARB1	RPL32
ADARB1	RPL7A
ADARB1	ZNF48
ADARB1	MYBBP1A
ADARB1	PDCD11
ADARB1	GNL2
ADARB1	RPS10
ADARB1	BUD13
ADARB1	SPTY2D1
ADARB1	SRPK2
ADARB1	RPL29
ADARB1	C8orf33
ADARB1	ZNF689
ADARB1	FTSJ3
ADARB1	RPL6
ADARB1	CCDC137
ADARB1	RPLP2
ADARB1	RPLP1
ADARB1	GRSF1
ADARB1	GTPBP4
ADARB1	RRP1B
ADARB1	BRIX1
ADARB1	BMS1
ADARB1	NOC3L
ADARB1	RPF2
ADARB1	PURA
ADARB1	GLE1
ADARB1	CENPV
ADARB1	DDX24
ADARB1	ZFP62
ADARB1	TAF1A
ADARB1	DDX27
ADARB1	CEBPZ
ADARB1	WHSC1
ADARB1	C7orf50
ADARB1	PAPD5
ADARB1	RPL5
ADARB1	CENPN
ADARB1	MPHOSPH10
ADARB1	PPAN-P2RY11
ADARB1	CDK12
ADARB1	ZNF770
ADARB1	RRP12
ADARB1	YTHDC2
ADARB1	POP1
ADARB1	PRPF4B
ADARB1	ZNF354A
ADARB1	ZNF845
ADARB1	ZNF624
ADARB1	ZNF629
ADARB1	STAU2
ADARB1	ZNF498
ADARB1	DDX10
ADARB1	URB1
ADARB1	SCAF1
ADARB1	TTF1
ADARB1	GTPBP10
ADARB1	RPL27
ADARB1	RPL12
ADARB1	ZCCHC6
ADARB1	CHD3
ADARB1	RSL24D1
ADARB1	MOV10
ADARB1	ZBTB41
ADARB1	NKTR
ADARB1	SDAD1
ADARB1	DDX51
ADARB1	SPATS2L
ADARB1	GZF1
ADARB1	IMP4
ADARB1	SRSF8
ADARB1	UPF1
ADARB1	CTCF
ADARB1	ZBTB11
ADARB1	CSDA
ADARB1	CCDC86
ADARB1	ZNF771
ADARB1	ZNF92
ADARB1	ZFR
ADARB1	NGDN
ADARB1	AATF
ZBTB47	RRP8
ZBTB47	RPL7A
ZBTB47	ZNF48
ZBTB47	ZNF668
ZBTB47	GNL2
ZBTB47	SPTY2D1
ZBTB47	MRPS23
ZBTB47	MRPS26
ZBTB47	ZNF689
ZBTB47	FTSJ3
ZBTB47	CCDC137
ZBTB47	RPLP2
ZBTB47	GTPBP4
ZBTB47	RPS15
ZBTB47	BRIX1
ZBTB47	BMS1
ZBTB47	RPF2
ZBTB47	GLE1
ZBTB47	SRSF12
ZBTB47	TOE1
ZBTB47	SF3B2
ZBTB47	DDX24
ZBTB47	ZFP62
ZBTB47	DDX27
ZBTB47	CEBPZ
ZBTB47	WHSC1
ZBTB47	C7orf50
ZBTB47	PAPD5
ZBTB47	CENPN
ZBTB47	MPHOSPH10
ZBTB47	PRDM15
ZBTB47	PPAN-P2RY11
ZBTB47	ZNF770
ZBTB47	POP1
ZBTB47	RPL3L
ZBTB47	ZNF184
ZBTB47	ZNF445
ZBTB47	ZNF616
ZBTB47	ZNF624
ZBTB47	ZNF70
ZBTB47	ZNF629
ZBTB47	ZNF498
ZBTB47	DDX10
ZBTB47	TTF1
ZBTB47	PAK1IP1
ZBTB47	ZCCHC6
ZBTB47	MOV10
ZBTB47	CENPI
ZBTB47	ZNF646
ZBTB47	CENPT
ZBTB47	GZF1
ZBTB47	IMP4
ZBTB47	SRSF8
ZBTB47	UPF1
ZBTB47	KRI1
ZBTB47	ZBTB11
ZBTB47	C14orf21
KPNA1	SRPK3
KPNA1	DDX55
KPNA1	GTPBP4
KPNA1	WDR48
KPNA1	NAF1
KPNA1	POLR1E
KPNA1	UTP20
KPNA1	WDHD1
KPNA1	PHF10
KPNA1	PAK1IP1
KPNA1	CHD3
KPNA1	SDAD1
KPNA1	GIT1
KPNA1	CHD8
KPNA1	TAF9B
KPNA1	SUPT7L
KPNA1	ZCCHC8
KPNA1	SPOP
KPNA1	NCBP1
MAGEA10	CCHCR1
MAGEA10	CCDC106
MAGEA10	MAGEB10
MAGEA10	PES1
MAGEA10	CRTC3
MAGEA10	POTEF
MAGEA10	CUX1
CCHCR1	COG7
CCHCR1	CETN1
CCHCR1	C19orf50
CCHCR1	CCDC53
CCHCR1	FGFR1OP2
CCHCR1	KIAA1984
CCHCR1	C1orf190
CCHCR1	DTNBP1
CCHCR1	KRT40
CCHCR1	LTBR
CCHCR1	KRT38
CCHCR1	SCOC
CCHCR1	NUP62
CCHCR1	COG6
CCHCR1	EXOC1
CCHCR1	WHAMML1
CCHCR1	C17orf59
CCHCR1	HSBP1
CCDC106	REXO4
CCDC106	CSNK2B
CCDC106	NEFM
CCDC106	ADARB1
CCDC106	ZBTB47
MAGEB10	RPF1
MAGEB10	LYAR
MAGEB10	RPL3
MAGEB10	REXO4
MAGEB10	RPL13
MAGEB10	RPL4
MAGEB10	STAU1
MAGEB10	KIAA0020
MAGEB10	NVL
MAGEB10	DDX31
MAGEB10	GOLGA2
MAGEB10	RPL32
MAGEB10	SPTY2D1
MAGEB10	C8orf33
MAGEB10	RPL6
MAGEB10	C1QBP
MAGEB10	RPLP2
MAGEB10	GTPBP4
MAGEB10	RRP1B
MAGEB10	BRIX1
MAGEB10	NOC3L
MAGEB10	CEBPZ
MAGEB10	RPL5
MAGEB10	GTPBP10
MAGEB10	RPL12
MAGEB10	RSL24D1
MAGEB10	SDAD1
PES1	NVL
PES1	KBTBD7
PES1	PNN
PES1	CSNK2A1
PES1	NOC3L
PES1	NAF1
PES1	DDX27
PES1	WDR12
PES1	BOP1
PES1	UBTF
PES1	MLLT3
PES1	BRD2
PES1	C18orf25
PES1	AP3B1
CRTC3	YWHAH
CRTC3	KIAA1549
RRS1	RPL37A
RRS1	RPL36
RRS1	RPL31
RRS1	RPL28
RRS1	RPS13
RRS1	RPS16
RRS1	DHX57
RRS1	CCDC140
RRS1	ILF3
RRS1	RBM28
RRS1	DDX21
RRS1	RBM19
RRS1	RPS19
RRS1	RPL23A
RRS1	RPS14
RRS1	CNBP
RRS1	NPM3
RRS1	RPL11
RRS1	NIP7
RRS1	APOBEC3C
RRS1	RPL18
RRS1	RPL13A
RRS1	RPL15
RRS1	MRPS34
RRS1	ZCRB1
RRS1	MRPS35
RRS1	RPL17
RRS1	HIST1H1A
RRS1	HIST1H1T
RRS1	RPL14
RRS1	MRPS7
RRS1	RPS3
RRS1	SRSF1
RRS1	RPS6
RRS1	NSA2
RRS1	SURF2
RRS1	ABT1
RRS1	RPL35A
RRS1	HIST1H1E
RRS1	RPS3A
RRS1	SRSF5
RRS1	MKI67IP
RRS1	NPM1
RRS1	RPS2
RRS1	ZNF2
RRS1	PRKRA
RRS1	RPLP0
RRS1	HP1BP3
RRS1	RPL18A
RRS1	RPS8
RRS1	MAGEB2
RRS1	SRSF6
RRS1	PURG
RRS1	H2AFY2
RRS1	LYAR
RRS1	KRR1
RRS1	NEIL1
RRS1	MRPS31
RRS1	RPL3
RRS1	REXO4
RRS1	RPL13
RRS1	DAP3
RRS1	RBM34
RRS1	RPL4
RRS1	GLTSCR2
RRS1	NCL
RRS1	SRSF4
RRS1	GPATCH4
RRS1	RSL1D1
RRS1	ZNF512
RRS1	DHX30
RRS1	RPL30
RRS1	STAU1
RRS1	WDR46
RRS1	KIAA0020
RRS1	SRSF3
RRS1	H2AFB2
RRS1	ZC3HAV1
RRS1	KAL1
RRS1	MRPS9
RRS1	ADARB1
RRS1	NOP2
RRS1	RBM4
RRS1	ZBTB47
RRS1	U2AF2
RRS1	RPL32
RRS1	RPL7A
RRS1	YBX1
RRS1	ZNF48
RRS1	MYBBP1A
RRS1	PDCD11
RRS1	RPS10
RRS1	SRPK3
RRS1	SRPK2
RRS1	HIST1H1D
RRS1	RPS9
RRS1	FAU
RRS1	GLI4
RRS1	HNRNPCL2
RRS1	HIST1H1C
RRS1	RPL8
RRS1	HIST2H2AC
RRS1	FTSJ3
RRS1	RPL6
RRS1	CCDC137
RRS1	RPLP2
RRS1	RPLP1
RRS1	SF3B1
RRS1	GRSF1
RRS1	GTPBP4
RRS1	RRP1B
RRS1	RPS15
RRS1	BRIX1
RRS1	BMS1
RRS1	NOC3L
RRS1	RPF2
RRS1	PURB
RRS1	PURA
RRS1	GLE1
RRS1	RPS5
RRS1	SCAF4
RPL37A	RPL36
RPL37A	RPL36AL
RPL37A	LLPH
RPL37A	RPL28
RPL37A	RPL26L1
RPL37A	ILF3
RPL37A	RBM28
RPL37A	TAF1C
RPL37A	DDX21
RPL37A	RPL23A
RPL37A	RPS14
RPL37A	CNBP
RPL37A	NPM3
RPL37A	NIP7
RPL37A	RPL18
RPL37A	RPL15
RPL37A	ZNF22
RPL37A	FGFBP1
RPL37A	UTP23
RPL37A	RPS6
RPL37A	NSA2
RPL37A	ABT1
RPL37A	HIST1H1E
RPL37A	RPL7L1
RPL37A	RPS3A
RPL37A	SRSF5
RPL37A	NPM1
RPL37A	ZNF2
RPL37A	PRKRA
RPL37A	RPLP0
RPL37A	RPS8
RPL37A	SRSF6
RPL37A	PURG
RPL37A	RPF1
RPL37A	SURF6
RPL37A	LYAR
RPL37A	NEIL1
RPL37A	RPL3
RPL37A	REXO4
RPL37A	RPL13
RPL37A	RBM34
RPL37A	RPL4
RPL37A	GLTSCR2
RPL37A	NCL
RPL37A	GLYR1
RPL37A	ZNF512
RPL37A	RPL30
RPL37A	STAU1
RPL37A	KIAA0020
RPL37A	DDX31
RPL37A	C16orf88
RPL37A	ZC3HAV1
RPL37A	KAL1
RPL37A	ADARB1
RPL37A	NOP2
RPL37A	SART3
RPL37A	RRP8
RPL37A	RBBP5
RPL37A	RPL32
RPL37A	PNMAL1
RPL37A	RPL7A
RPL37A	SART1
RPL37A	HIST1H1B
RPL37A	ZNF48
RPL37A	GNL2
RPL37A	BUD13
RPL37A	SRPK3
RPL37A	RPS9
RPL37A	HIST1H1C
RPL37A	CBX6
RPL37A	FTSJ3
RPL37A	RPL6
RPL37A	CCDC137
RPL37A	RPLP2
RPL37A	BRIX1
RPL37A	NOC3L
RPL37A	RPF2
RPL37A	CENPV
RPL37A	DDX24
RPL37A	MYEF2
RPL37A	ZFP62
RPL37A	TAF1A
RPL37A	DDX27
RPL37A	CEBPZ
RPL37A	WHSC1
RPL37A	C7orf50
RPL37A	PAPD5
RPL37A	RPL5
RPL37A	CENPN
RPL37A	MPHOSPH10
RPL37A	PRDM15
RPL37A	PPAN-P2RY11
RPL37A	CDK12
RPL37A	ZNF770
RPL37A	ZC3H10
RPL31	RPL26L1
RPL31	RPS13
RPL31	RPS16
RPL31	DHX57
RPL31	PRR3
RPL31	RBM19
RPL31	RPS19
RPL31	LARP1B
RPL31	ZCRB1
RPL31	HIST1H1T
RPL31	RPS3
RPL31	RPS6
RPL31	RPS3A
RPL31	SRSF5
RPL31	RPS2
RPL31	RPS8
RPL31	KRR1
RPL31	RSBN1
RPL31	RPL13
RPL31	EPB41L5
RPL31	RPL26
RPL31	RPSAP58
RPL31	LARP7
RPL31	ZC3HAV1
RPL31	ADARB1
RPL31	HIST1H1B
RPL31	YBX1
RPL31	NAT10
RPL31	RPS10
RPL31	HIST1H1D
RPL31	RPS9
RPL31	LIN28A
RPL31	ZNF689
RPL31	RPS15
RPL31	BMS1
RPL31	RPS5
RPL31	TOE1
RPL31	PRDM15
RPL31	RRP12
RPL31	YTHDC2
RPL31	ZNF184
RPL31	STAU2
RPL31	ZNF498
RPL31	ZCCHC6
RPL31	ZNF16
RPL31	KRI1
RPL31	ZCCHC3
RPL31	ZFX
RPL31	CSDA
RPL31	CCDC86
RPL31	PABPC4L
RPL31	PRDM10
RPL31	BAZ2A
RPL28	COASY
RPL28	DDX50
RPL28	DNTTIP2
RPL28	NOC2L
RPL28	RBM28
RPL28	TAF1C
RPL28	DDX21
RPL28	CENPQ
RPL28	RPL11
RPL28	NIP7
RPL28	APOBEC3C
RPL28	RPL18
RPL28	DDX54
RPL28	RPL17
RPL28	RPL9
RPL28	ZNF22
RPL28	ZCCHC17
RPL28	CENPH
RPL28	NSA2
RPL28	TAF1B
RPL28	TAF1D
RPL28	ZNF397
RPL28	CCDC106
RPL28	PRKRA
RPL28	RPLP0
RPL28	ZNF483
RPL28	RPF1
RPL28	MAK16
RPL28	SURF6
RPL28	RPL3
RPL28	RSBN1
RPL28	MLF1IP
RPL28	REXO4
RPL28	RBM34
RPL28	CENPC1
RPL28	CDKN2AIP
RPL28	RSL1D1
RPL28	DKC1
RPL28	ZNF768
RPL28	ZCCHC7
RPL28	RPL30
RPL28	ZNF317
RPL28	SRBD1
RPL28	KIAA0020
RPL28	NVL
RPL28	SRPK1
RPL28	DDX31
RPL28	TRMT1L
RPL28	SRP68
RPL28	ZC3HAV1
RPL28	ZNF777
RPL28	NOL8
RPL28	NOP2
RPL28	RRP8
RPL28	MYBBP1A
RPL28	SRP72
RPL28	PDCD11
RPL28	BUD13
RPL28	SPTY2D1
RPL28	SRPK2
RPL28	URB2
RPL28	DDX55
RPL28	FTSJ3
RPL28	C1QBP
RPL28	RPLP2
RPL28	GTPBP4
RPL28	RRP1B
RPL28	BRIX1
RPL28	BMS1
RPL28	NOC3L
RPL28	RPF2
RPL28	DHX35
RPL28	DDX24
RPL28	ZFP62
RPL28	TAF1A
RPL28	DDX27
RPL28	CEBPZ
RPL28	WHSC1
RPL28	PAPD5
RPL28	RPL5
RPL28	CENPN
RPL28	PRDM15
RPL28	PPAN-P2RY11
RPL28	CDK12
RPL28	ZNF770
RPL28	ZC3H10
RPL28	YTHDC2
RPL28	PRPF4B
RPL28	ZNF354A
RPL28	ZNF445
RPL28	ZNF624
RPL28	ZNF70
RPL28	ZNF629
RPL28	WDR12
RPL28	URB1
RPL28	SCAF1
RPL28	SRRM1
RPL28	TTF1
RPL28	PAK1IP1
RPL28	GTPBP10
RPL28	ZCCHC6
RPL28	DDX18
RPL28	NSUN4
RPL28	SDAD1
RPL28	CENPT
RPL28	DDX51
RPL28	GZF1
RPL28	CTCF
RPL28	LENG8
RPL28	LOC100507290
RPL28	ZNF724P
RPL28	ZNF771
RPS13	RPS16
RPS13	DHX57
RPS13	PRR3
RPS13	NOC2L
RPS13	RBM28
RPS13	RBM19
RPS13	RPS19
RPS13	RPS14
RPS13	CNBP
RPS13	APOBEC3C
RPS13	RPL17
RPS13	RPS3
RPS13	FGF13
RPS13	UTP23
RPS13	RPL7L1
RPS13	RPS3A
RPS13	SRSF5
RPS13	C3orf26
RPS13	ZNF346
RPS13	PRKRA
RPS13	RPLP0
RPS13	SRSF6
RPS13	PRR11
RPS13	SURF6
RPS13	KRR1
RPS13	RPL3
RPS13	RPL13
RPS13	RBM34
RPS13	SRSF4
RPS13	DGCR8
RPS13	RSL1D1
RPS13	RPL30
RPS13	SRBD1
RPS13	E4F1
RPS13	TRMT1L
RPS13	RPL26
RPS13	SRSF3
RPS13	SRP68
RPS13	ZC3HAV1
RPS13	ADARB1
RPS13	NOG
RPS13	FGF17
RPS13	ZBTB47
RPS13	HIST1H1B
RPS13	RPS10
RPS13	SPTY2D1
RPS13	HIST1H1D
RPS13	ZNF689
RPS13	BMS1
RPS13	ZC3H10
RPS13	RRP12
RPS13	LTV1
RPS13	ZNF70
RPS13	ZCCHC6
RPS13	KRI1
RPS13	DHX36
RPS13	PARN
RPS13	ZNF273
RPS16	DHX57
RPS16	PRR3
RPS16	CCDC140
RPS16	STRBP
RPS16	DAXX
RPS16	PRKRIR
RPS16	DDX21
RPS16	RBM19
RPS16	RPS19
RPS16	RPL23A
RPS16	RPL19
RPS16	ZBTB24
RPS16	RPS3
RPS16	FGF13
RPS16	HIST1H1E
RPS16	RPS3A
RPS16	SRSF5
RPS16	C3orf26
RPS16	RPS2
RPS16	ZNF346
RPS16	HP1BP3
RPS16	ZC3H8
RPS16	SRSF6
RPS16	TFB1M
RPS16	PURG
RPS16	RPF1
RPS16	SURF6
RPS16	KRR1
RPS16	NEIL1
RPS16	SRFBP1
RPS16	SRSF4
RPS16	PIP5K1A
RPS16	RSL1D1
RPS16	DKC1
RPS16	SRBD1
RPS16	U2SURP
RPS16	E4F1
RPS16	TRMT1L
RPS16	LIN28B
RPS16	RPSAP58
RPS16	YBX2
RPS16	FGF8
RPS16	H2AFB2
RPS16	BHLHA15
RPS16	PATZ1
RPS16	LARP7
RPS16	YTHDF1
RPS16	ZNF574
RPS16	ZNF192
RPS16	NOG
RPS16	FGF17
RPS16	HIST1H1B
RPS16	YBX1
RPS16	ZNF668
RPS16	PDCD11
RPS16	GNL2
RPS16	RPS10
RPS16	HIST1H1D
RPS16	GLI4
RPS16	ZNF689
RPS16	DDX55
RPS16	BMS1
RPS16	TOE1
RPS16	SF3B2
RPS16	PRDM15
RPS16	CHERP
RPS16	RRP12
RPS16	LTV1
RPS16	YTHDC2
RPS16	ZNF629
RPS16	ZCCHC6
RPS16	CHD3
RPS16	TSPYL2
RPS16	PRDM10
RPS16	ZNF724P
RPS16	DHX36
RPS16	PARN
RPS16	ZNF92
RPS16	ZFR
RPS16	ZNF746
DHX57	PRR3
DHX57	CCDC140
DHX57	DDX50
DHX57	DDX21
DHX57	RPS19
DHX57	RPL23A
DHX57	APOBEC3C
DHX57	RPL19
DHX57	RPL15
DHX57	NEUROG3
DHX57	DDX54
DHX57	RPL17
DHX57	HIST1H1A
DHX57	NOL12
DHX57	HIST1H1T
DHX57	RPS3
DHX57	FGF13
DHX57	RPS6
DHX57	ABT1
DHX57	HIST1H2AM
DHX57	HIST1H1E
DHX57	RPS3A
DHX57	SRSF5
DHX57	RPS2
DHX57	MAGEB2
DHX57	SRSF6
DHX57	PURG
DHX57	PABPC5
DHX57	SURF6
DHX57	KRR1
DHX57	RBMS2
DHX57	RPL3
DHX57	RPL4
DHX57	FNTB
DHX57	CLU
DHX57	EEF1A2
DHX57	SRSF4
DHX57	RSL1D1
DHX57	OASL
DHX57	HSPA8
DHX57	RPL37
DHX57	LIN28B
DHX57	H1FNT
DHX57	YBX2
DHX57	ACTBL2
DHX57	FGF8
DHX57	H2AFB2
DHX57	LARP7
DHX57	ZNF324B
DHX57	ZNF467
DHX57	KAL1
DHX57	ZNF192
DHX57	ZNF777
DHX57	APOD
DHX57	HIST1H1B
DHX57	HIST1H2AB
DHX57	RPS10
DHX57	HIST1H1D
DHX57	RPS9
DHX57	GLI4
DHX57	HIST1H1C
DHX57	LIN28A
DHX57	CBX6
DHX57	ZNF689
DHX57	HIST2H2AC
DHX57	SRC
DHX57	UBB
DHX57	ZDHHC17
CCDC140	ZBTB48
CCDC140	RBM28
CCDC140	DDX21
CCDC140	FBXO11
CCDC140	RBM19
CCDC140	RPL18
CCDC140	LARP1B
CCDC140	RPL19
CCDC140	RPL13A
CCDC140	ZBTB24
CCDC140	RPL17
CCDC140	RPL10A
CCDC140	RPL14
CCDC140	ZNF22
CCDC140	MRPS7
CCDC140	RPS3
CCDC140	ZCCHC17
CCDC140	NSA2
CCDC140	RPL7L1
CCDC140	NMNAT1
CCDC140	CCDC106
CCDC140	NPM1
CCDC140	ZNF346
CCDC140	RPLP0
CCDC140	HP1BP3
CCDC140	RPL18A
CCDC140	TFB1M
CCDC140	RPF1
CCDC140	RPL3
CCDC140	MLF1IP
CCDC140	REXO4
CCDC140	RPL13
CCDC140	RBM34
CCDC140	RPL4
CCDC140	NCL
CCDC140	CENPC1
CCDC140	GLYR1
CCDC140	DKC1
CCDC140	STAU1
CCDC140	ZNF317
CCDC140	SRBD1
CCDC140	KIAA0020
CCDC140	NVL
CCDC140	DDX31
CCDC140	TRMT1L
CCDC140	UBE2O
CCDC140	RPL26
CCDC140	RPL7
CCDC140	LARP7
CCDC140	ZC3HAV1
CCDC140	NOL8
CCDC140	RRP8
CCDC140	RPL32
CCDC140	RPL7A
CCDC140	ZNF668
CCDC140	NAT10
CCDC140	RPS9
CCDC140	RPL8
CCDC140	FTSJ3
CCDC140	RPL6
CCDC140	C1QBP
CCDC140	RPLP2
CCDC140	GTPBP4
CCDC140	RPS15
CCDC140	BRIX1
CCDC140	BMS1
CCDC140	NOC3L
CCDC140	RPF2
CCDC140	SRSF12
CCDC140	SF3B2
CCDC140	ZFP62
CCDC140	DDX27
CCDC140	WHSC1
CCDC140	C7orf50
CCDC140	RPL5
CCDC140	CENPN
CCDC140	ZNF770
CCDC140	ZC3H10
CCDC140	DCAF16
CCDC140	MINA
CCDC140	ZNF184
CCDC140	ZNF70
CCDC140	STAU2
CCDC140	ZNF498
CCDC140	DDX51
CCDC140	GZF1
CCDC140	KRI1
CCDC140	LOC100507290
CCDC140	C18orf25
CCDC140	ELAVL4
ILF3	STRBP
ILF3	NOC2L
ILF3	RBM28
ILF3	DDX21
ILF3	NIP7
ILF3	APOBEC3C
ILF3	RPL18
ILF3	LARP1B
ILF3	RPL13A
ILF3	DDX54
ILF3	RPL17
ILF3	ZNF22
ILF3	NSA2
ILF3	ABT1
ILF3	RPL7L1
ILF3	NMNAT1
ILF3	TAF1D
ILF3	ZNF346
ILF3	PRKRA
ILF3	RPLP0
ILF3	HP1BP3
ILF3	RPL18A
ILF3	HNRNPC
ILF3	MAGEB2
ILF3	ELAVL2
ILF3	PABPC5
ILF3	ILF2
ILF3	RPL3
ILF3	RSBN1
ILF3	MLF1IP
ILF3	REXO4
ILF3	DGCR8
ILF3	CENPC1
ILF3	GLYR1
ILF3	RSL1D1
ILF3	DHX30
ILF3	STAU1
ILF3	KIAA0020
ILF3	NVL
ILF3	DDX31
ILF3	TRMT1L
ILF3	RPL37
ILF3	C16orf88
ILF3	PATZ1
ILF3	ZC3HAV1
ILF3	ADARB1
ILF3	FAM120A
ILF3	NOL8
ILF3	RRP8
ILF3	ZNF48
ILF3	ZNF668
ILF3	PDCD11
ILF3	GNL2
ILF3	BUD13
ILF3	SPTY2D1
ILF3	SRPK2
ILF3	URB2
ILF3	HIST1H1D
ILF3	HIST1H1C
ILF3	C8orf33
ILF3	FTSJ3
ILF3	RPLP2
ILF3	GTPBP4
ILF3	RRP1B
ILF3	BRIX1
ILF3	BMS1
ILF3	NOC3L
ILF3	GLE1
ILF3	CENPV
ILF3	TAF1A
ILF3	CEBPZ
ILF3	WHSC1
ILF3	MPHOSPH10
ILF3	PRDM15
ILF3	ZNF770
ILF3	MINA
ILF3	YTHDC2
ILF3	PRPF4B
ILF3	ZNF107
ILF3	ZNF629
ILF3	STAU2
ILF3	DDX10
ILF3	URB1
ILF3	TTF1
ILF3	GTPBP10
ILF3	HERC5
ILF3	NSD1
ILF3	DDX51
ILF3	SPATS2L
ILF3	IMP4
ILF3	CCDC86
ILF3	PABPC4L
RBM28	SEMA3C
RBM28	DDX21
RBM28	RBM19
RBM28	RPL23AP32
RBM28	RPS19
RBM28	CDX1
RBM28	RPL23A
RBM28	RPS14
RBM28	CNBP
RBM28	NPM3
RBM28	RPL11
RBM28	IL17B
RBM28	APOBEC3C
RBM28	RPL18
RBM28	RPL19
RBM28	RPL13A
RBM28	RPL15
RBM28	ZCRB1
RBM28	SRP14
RBM28	RPL17
RBM28	HIST1H1A
RBM28	NOL12
RBM28	RPL14
RBM28	FGFBP1
RBM28	PDGFB
RBM28	FGF13
RBM28	SRSF1
RBM28	UTP23
RBM28	ABT1
RBM28	TAF1B
RBM28	HIST1H1E
RBM28	RPL7L1
RBM28	RPS3A
RBM28	SRSF5
RBM28	MKI67IP
RBM28	NPM1
RBM28	ZNF2
RBM28	ZNF346
RBM28	PRKRA
RBM28	RPLP0
RBM28	ZC3H3
RBM28	RPL18A
RBM28	MAGEB2
RBM28	SRSF6
RBM28	PURG
RBM28	PRR11
RBM28	H2AFY2
RBM28	MAK16
RBM28	SURF6
RBM28	LYAR
RBM28	KRR1
RBM28	NEIL1
RBM28	PLEKHO1
RBM28	RPL3
RBM28	REXO4
RBM28	RPL13
RBM28	RBM34
RBM28	RPL4
RBM28	GLTSCR2
RBM28	MECP2
RBM28	SRSF4
RBM28	ZNF71
RBM28	DGCR8
RBM28	GPATCH4
RBM28	RSL1D1
RBM28	OASL
RBM28	SYNCRIP
RBM28	ROD1
RBM28	RPL30
RBM28	STAU1
RBM28	PRDM5
RBM28	WDR46
RBM28	KIAA0020
RBM28	E4F1
RBM28	DDX31
RBM28	RPL26
RBM28	SRSF3
RBM28	LIN28B
RBM28	H1FNT
RBM28	RBMX2
RBM28	RPL22
RBM28	FGF8
RBM28	H2AFB2
RBM28	C16orf88
RBM28	SRP68
RBM28	ZNF467
RBM28	ZNF692
RBM28	ZC3HAV1
RBM28	DGKZ
RBM28	HEATR3
RBM28	KAL1
RBM28	ADARB1
RBM28	NOP2
RBM28	SART3
RBM28	FGF17
RBM28	RBM4
RBM28	ZBTB47
RBM28	RRP8
RBM28	U2AF2
RBM28	PNMAL1
RBM28	RPL7A
RBM28	SART1
RBM28	HIST1H1B
RBM28	ZNF48
RBM28	MYBBP1A
RBM28	SRP72
RBM28	PDCD11
RBM28	NAT10
RBM28	SRPK3
RBM28	SRPK2
RBM28	HIST1H1D
RBM28	LIN28A
RBM28	RPL8
RBM28	CBX6
RBM28	HIST2H2AC
RBM28	CCDC137
RBM28	PTPRB
RBM28	DDX24
RBM28	PAPD5
RBM28	PPAN-P2RY11
DDX21	RBM19
DDX21	RPL23AP32
DDX21	RPS19
DDX21	CENPQ
DDX21	RPL23A
DDX21	CNBP
DDX21	RPL11
DDX21	NIP7
DDX21	APOBEC3C
DDX21	RPL18
DDX21	RPL19
DDX21	RPL13A
DDX21	RPL15
DDX21	ZCRB1
DDX21	SRP14
DDX21	DDX54
DDX21	RPL17
DDX21	RPL9
DDX21	RPL14
DDX21	ZNF22
DDX21	FGFBP1
DDX21	RPS3
DDX21	ZCCHC17
DDX21	FGF13
DDX21	RPS6
DDX21	NSA2
DDX21	SURF2
DDX21	ABT1
DDX21	HIST1H2AM
DDX21	RPL7L1
DDX21	RPS3A
DDX21	SRSF5
DDX21	NMNAT1
DDX21	MKI67IP
DDX21	RPS2
DDX21	MRPL2
DDX21	PRKRA
DDX21	RPLP0
DDX21	ZC3H3
DDX21	HP1BP3
DDX21	RPL18A
DDX21	ZC3H8
DDX21	MAGEB2
DDX21	SRSF6
DDX21	PURG
DDX21	MAK16
DDX21	SURF6
DDX21	THUMPD1
DDX21	LYAR
DDX21	KRR1
DDX21	NEIL1
DDX21	RPL3
DDX21	RSBN1
DDX21	RBM23
DDX21	REXO4
DDX21	RPL13
DDX21	RBM34
DDX21	RPL4
DDX21	SRSF4
DDX21	CDKN2AIP
DDX21	GLYR1
DDX21	GPATCH4
DDX21	RSL1D1
DDX21	ZNF512
DDX21	OASL
DDX21	DKC1
DDX21	SYNCRIP
DDX21	RPL30
DDX21	STAU1
DDX21	WDR46
DDX21	KIAA0020
DDX21	NVL
DDX21	E4F1
DDX21	DDX31
DDX21	TRMT1L
DDX21	RPL37
DDX21	RPL26
DDX21	SRSF3
DDX21	LIN28B
DDX21	H1FNT
DDX21	RBMX2
DDX21	YBX2
DDX21	MAPKAPK2
DDX21	RPL22
DDX21	H2AFB2
DDX21	LARP7
DDX21	ZC3HAV1
DDX21	KAL1
DDX21	ZNF192
DDX21	ADARB1
DDX21	NOP2
DDX21	SART3
DDX21	RBM4
DDX21	RRP8
DDX21	RPL32
DDX21	PNMAL1
DDX21	RPL7A
DDX21	HIST1H1B
DDX21	YBX1
DDX21	ZNF48
DDX21	MYBBP1A
DDX21	HIST1H2AB
DDX21	PDCD11
DDX21	GNL2
DDX21	RPS10
DDX21	KPNA1
DDX21	SPTY2D1
DDX21	SRPK2
DDX21	URB2
DDX21	RPS9
DDX21	HIST1H1C
DDX21	RPL8
DDX21	C8orf33
DDX21	ARMC8
DDX21	CBX6
DDX21	ZNF689
DDX21	HIST2H2AC
DDX21	FTSJ3
[truncated: 39,017 more rows]

## Sheet: protein_attributes
Supplementary Table 1b: Network topology characteristics of proteins in the SARS-CoV-2 PPI network
Gene name	Uniprot ID	Entrez ID	Betweenness centrality	Degree	Target class
A2ML1	A8K2U0	144568	0.00017236	17	Non-VIP
AAGAB	Q6PD74	79719	0.000227058	14	Non-VIP
AAK1	Q2M2I8-2	22848	6.07e-05	9	Non-VIP
AARSD1	Q9BTE6-2	80755	0.000918759	19	Non-VIP
AASDH	Q4L235-2	132949	4.1e-05	4	Non-VIP
AASS	Q9UDR5	10157	0.000155682	4	VIP
AATF	Q9NY61	26574	2.67e-05	32	VIP
ABCA2	Q9BZC7-3	20	0.00142199	33	Non-VIP
ABCA6	Q8N139	23460	2.53e-05	5	Non-VIP
ABCB1	P08183	5243	0.000115763	10	Non-VIP
ABCB10	Q9NRK6	23456	0.000734234	22	Non-VIP
ABCC1	P33527-2	4363	0	1	VIP
ABCC10	Q5T3U5-2	89845	0.000300441	24	Non-VIP
ABCC4	O15439-2	10257	0.000811963	24	Non-VIP
ABCD1	P33897	215	0.000656403	25	Non-VIP
ABCD4	O14678	5826	8.65e-05	17	Non-VIP
ABCF2	Q9UG63	10061	2.09e-06	2	Non-VIP
ABCF3	Q9NUQ8	55324	0.000360765	16	Non-VIP
ABHD12	Q8N2K0-2	26090	7.94e-05	10	Non-VIP
ABHD14A	Q9BUJ0	25864	0.000253823	22	Non-VIP
ABHD16A	O95870	7920	8.67e-05	9	Non-VIP
ABHD5	Q8WTS1	51099	1.72e-05	4	Non-VIP
ABL2	P42684	27	0.000192936	9	Non-VIP
ABLIM1	O14639-2	3983	0.000553182	11	NIP
ABT1	Q9ULW3	29777	0.00569016	176	NIP
ABTB2	E9PRW7	25841	0.00397264	36	NIP
ACAA1	P09110	30	0.000337358	9	Non-VIP
ACACB	O00763-2	32	6.13e-05	6	Non-VIP
ACAD10	Q6JQN1	80724	0.00129057	31	Non-VIP
ACAD11	Q709F0	84129	0.00140682	25	Non-VIP
ACAD9	Q9H845	28976	0.00211387	37	VIP
ACADL	P28330	33	4.84e-05	5	Non-VIP
ACADS	P16219	35	1.74e-05	3	Non-VIP
ACADVL	P49748-2	37	0.000558292	17	Non-VIP
ACCN1	C9J4T5	40	4e-06	4	Non-VIP
ACER3	Q9NUN7	55331	1.28e-05	4	Non-VIP
ACIN1	O15342	22985	0.000372123	31	Non-VIP
ACOT11	P30518	26027	8.62e-05	3	Non-VIP
ACOT7	P60006	11332	6.66e-05	4	Non-VIP
ACSL3	Q6NUJ2	2181	7.5e-05	5	VIP
ACSM5	P0C862	54988	6.72e-05	4	Non-VIP
ACTA1	Q9NUB4	58	9.01e-05	6	Non-VIP
ACTBL2	Q17RF5	345651	0.0014034	22	Non-VIP
ACTR1B	P42025	10120	0.000155782	7	Non-VIP
ACVR1C	Q8NER5-4	130399	1.28e-05	5	Non-VIP
ACVR2B	Q13705	93	0.000718097	21	Non-VIP
ACYP2	P14621	98	2.35e-06	2	Non-VIP
ADAM11	O75078	4185	0.000195296	12	Non-VIP
ADAM32	Q8TC27	203102	0.000128344	9	Non-VIP
ADAM33	Q9BZ11	80332	0.000556236	20	Non-VIP
ADAM9	Q13443	8754	0.0016305	35	VIP
ADAMTS1	Q9UHI8	9510	0.00119667	27	VIP
ADAMTS17	Q8TE56-2	170691	0.000294488	12	Non-VIP
ADAMTSL1	Q8N6G6-6	92949	4.33e-05	4	Non-VIP
ADARB1	P78563-2	104	0.00237799	175	Non-VIP
ADCY9	O60503	115	0.000590698	26	Non-VIP
ADCYAP1	P18509	116	4.57e-05	4	Non-VIP
ADD2	P35612	119	0.000465491	10	Non-VIP
ADIPOR1	Q96A54	51094	0.000117671	15	Non-VIP
ADRM1	Q16186	11047	0.000258727	13	Non-VIP
AES	Q08117	166	0.000139495	12	Non-VIP
AFF4	Q9UHB7-2	27125	0.000346185	25	Non-VIP
AFG3L2	Q9Y4W6	10939	9.33e-05	6	Non-VIP
AGGF1	Q8N302	55109	0.000522174	19	Non-VIP
AGK	Q53H12	55750	0.000216784	7	Non-VIP
AGPAT3	Q9NRZ7-2	56894	0.000456746	21	Non-VIP
AGPAT4	Q9NRZ5	56895	0.000155128	20	Non-VIP
AGRN	O00468	375790	0.000272186	15	Non-VIP
AHCY	P23526	191	3.42e-06	2	NIP
AIF1	P55008	199	1.74e-05	3	Non-VIP
AIFM1	O95831	9131	5.26e-06	3	Non-VIP
AIM1L	Q8N1P7	55057	5.08e-05	7	Non-VIP
AKAP1	Q92667	8165	0.000890288	16	NIP
AKAP11	Q9UKA4	11215	0.00083494	22	Non-VIP
AKAP13	Q12802-2	11214	0.000173047	8	Non-VIP
AKAP14	Q86UN6	158798	7.91e-05	7	NIP
AKAP17A	Q02040-2	8227	0.000510204	23	Non-VIP
AKAP2	B1ALY0	11217	0	1	Non-VIP
AKAP5	P24588	9495	0	3	Non-VIP
AKAP7	Q9P0M2	9465	0.000588752	21	Non-VIP
AKAP8	O43823	10270	3.78e-05	4	VIP
AKAP9	Q99996-2	10142	0.00174906	36	VIP
AKD1	Q5TCS8-1	221264	9.48e-06	2	Non-VIP
AKR1B10	O60218	57016	7.31e-05	9	Non-VIP
AKR7L	Q8NHP1-2	246181	0.00105884	34	Non-VIP
AKTIP	Q9H8T0-2	64400	8.31e-05	6	Non-VIP
ALDH1A1	P00352	216	0.00012605	8	Non-VIP
ALDH1A3	P47895	220	0.00081601	21	Non-VIP
ALDH3A1	P30838	218	4e-05	7	Non-VIP
ALDH3A2	P51648-2	224	0.000119736	14	Non-VIP
ALG11	Q2TAA5	440138	0.000781321	22	VIP
ALG13	Q9NP73-3	79868	0.000213669	8	Non-VIP
ALG5	Q9Y673-2	29880	0.000751252	17	VIP
ALG6	Q9Y672	29929	3.61e-05	9	Non-VIP
ALG8	Q9BVK2	79053	0.000467804	19	VIP
ALOX5	P09917	240	0.000375752	14	Non-VIP
ALOXE3	Q9BYJ1	59344	0.000430942	11	Non-VIP
ALPK2	Q86TB3	115701	3.52e-05	6	Non-VIP
ALS2	Q96Q42	57679	0.000189917	7	NIP
ALX3	O95076	257	5.81e-05	5	Non-VIP
AMBRA1	Q9C0C7-3	55626	0.000354627	11	Non-VIP
AMIGO1	Q86WK6	57463	0.000493058	18	Non-VIP
AMMECR1	Q9Y4X0	9949	2.59e-05	3	Non-VIP
AMOTL2	Q9Y2J4-2	51421	0.000495876	14	Non-VIP
AMPD2	Q01433-2	271	0.00143564	16	Non-VIP
AMPH	P49418	273	0.000166508	11	NIP
AMTN	Q6UX39	401138	0	1	Non-VIP
AMY1C	P04745	278	0.000859895	16	Non-VIP
ANAPC1	Q9H1A4	64682	0.000136887	11	Non-VIP
ANAPC4	Q9UJX5	29945	0.000153262	11	Non-VIP
ANAPC5	Q9UJX4	51433	0.000894319	22	Non-VIP
ANGPT4	Q9Y264	51378	0.000327561	15	Non-VIP
ANGPTL7	O43827	10218	8.06e-05	7	Non-VIP
ANKLE2	Q86XL3-2	23141	0.00161465	25	Non-VIP
ANKRD13A	Q8IZ07	88455	0.000603888	13	NIP
ANKRD13D	Q6ZTN6	338692	0.00153169	21	NIP
ANKRD28	O15084-1	23243	0.000510151	14	Non-VIP
ANKRD39	Q53RE8	51239	0.000993834	29	Non-VIP
ANKRD40	Q6AI12	91369	0.000485395	9	Non-VIP
ANKRD43	Q2M3V2	134548	1.1e-05	2	Non-VIP
ANKRD44	Q8N8A2-2	91526	0.000431	13	Non-VIP
ANKRD50	Q9ULJ7	57182	0.000939967	37	Non-VIP
ANKRD55	Q3KP44-2	79722	2.18e-05	3	Non-VIP
ANKRD56	A6NEL2	345079	7.23e-05	3	Non-VIP
ANKRD57	Q53LP3	65124	0	1	Non-VIP
ANKRD9	Q96BM1	122416	0.000248178	8	NIP
ANKS3	Q6ZW76-2	124401	0.000235483	12	Non-VIP
ANLN	Q9NQW6	54443	7.71e-05	6	Non-VIP
ANO4	Q32M45	121601	0.00013413	7	Non-VIP
ANO6	Q4KMQ2	196527	0.00244684	42	VIP
ANTXR1	Q9H6X2	84168	0.000553232	17	Non-VIP
ANXA8	P13928	653145	8e-05	10	Non-VIP
AOC2	O75106-2	314	1.08e-05	3	Non-VIP
AOC3	Q16853	8639	0.000112392	6	Non-VIP
AP1B1	Q10567-2	162	0.00212167	45	Non-VIP
AP1G1	O43747-2	164	0.00019641	12	Non-VIP
AP1G2	O75843	8906	0.000497034	14	Non-VIP
AP1M1	Q9BXS5	8907	6.41e-05	8	Non-VIP
AP1M2	Q9Y6Q5-2	10053	7.02e-05	9	Non-VIP
AP1S1	P61966	1174	0.000111862	7	Non-VIP
AP1S2	P56377	8905	0.000327305	16	Non-VIP
AP1S3	Q96PC3-2	130340	2.65e-05	9	Non-VIP
AP2A1	O95782-2	160	0.000928556	27	Non-VIP
AP2A2	O94973-2	161	0.000443067	22	VIP
AP2B1	P63010-2	163	0.000296467	31	Non-VIP
AP2M1	Q96CW1-2	1173	0.00754575	74	VIP
AP2S1	P53680	1175	0.000522753	26	Non-VIP
AP3B1	O00203	8546	0.0016098	34	VIP
AP3M1	Q9Y2T2	26985	0.000583059	22	Non-VIP
AP3M2	P53677	10947	0.000104582	10	Non-VIP
AP3S1	Q92572	1176	0.0013779	22	Non-VIP
APAF1	O14727-2	317	0.000271603	13	Non-VIP
APBA1	Q02410	320	0.000624017	23	Non-VIP
APBA3	O96018	9546	0.000332464	13	Non-VIP
APBB1	O00213-2	322	0.000118007	8	Non-VIP
APBB2	Q92870-2	323	0.000246773	8	Non-VIP
APC	P25054	324	0.00147219	28	Non-VIP
APLNR	P35414	187	0.00114195	47	NIP
APOA2	P02652	336	0.000278197	10	Non-VIP
APOB	P04114	338	0.000337307	15	Non-VIP
APOBEC3B	Q9UH17	9582	0	2	Non-VIP
APOBEC3C	Q9NRW3	27350	0.00121344	85	Non-VIP
APOBEC3D	Q96AK3	140564	0.000462324	32	Non-VIP
APOBEC3F	Q8IUX4	200316	3.59e-05	19	Non-VIP
APOD	P05090	347	0.000369047	13	Non-VIP
APP	P05067-10	351	0.00125599	26	Non-VIP
APPBP2	Q92624	10513	0.001003	19	Non-VIP
AQP3	Q92482	360	0.000926401	33	Non-VIP
AQP9	O43315	366	1.96e-05	4	Non-VIP
AQR	O60306	9716	0.000762069	34	Non-VIP
ARF6	P62330	382	4.73e-05	6	VIP
ARFGAP1	Q8N6T3-2	55738	0.00111731	19	Non-VIP
ARFGEF2	Q9Y6D5	10564	0.000666144	22	Non-VIP
ARHGAP17	Q68EM7	55114	0.000191142	8	Non-VIP
ARHGAP19	Q14CB8-2	84986	0.000414252	12	Non-VIP
ARHGAP21	Q5T5U3	57584	0.000239345	13	Non-VIP
ARHGAP22	Q7Z5H3-2	58504	0.000224028	14	Non-VIP
ARHGAP36	Q6ZRI8-3	158763	0.000180031	7	Non-VIP
ARHGEF1	Q92888-3	9138	0.000117382	4	Non-VIP
ARHGEF10	O15013-4	9639	8.54e-05	6	Non-VIP
ARHGEF11	O15085	9826	8.24e-05	4	Non-VIP
ARHGEF12	Q9NZN5-2	23365	0.000161969	7	Non-VIP
ARHGEF2	Q92974-2	9181	0.000938202	19	Non-VIP
ARID1B	Q8NFD5-2	57492	0.000224941	6	Non-VIP
ARIH1	Q9Y4X5	25820	0.0020503	39	Non-VIP
ARL15	Q9NXU5	54622	0.000473663	13	Non-VIP
ARL16	Q0P5N6	339231	0.000127099	4	Non-VIP
ARL2BP	Q9Y2Y0-2	23568	0.000194396	8	Non-VIP
ARL4C	P56559	10123	2.48e-05	3	Non-VIP
ARL6	Q9H0F7-2	84100	1.48e-05	3	Non-VIP
ARL6IP1	Q15041	23204	1.5e-05	7	Non-VIP
ARL6IP6	Q8N6S5	151188	0.000177099	10	VIP
ARMC1	Q9NVT9	55156	0.000265002	9	Non-VIP
ARMC6	Q6NXE6-2	93436	7.69e-05	9	Non-VIP
ARMC8	Q8IUR7	25852	0.00212167	40	Non-VIP
ARNT	P27540-2	405	0.000524764	14	Non-VIP
ARPC5	O15511-2	10092	7.03e-05	6	Non-VIP
ARSE	P51690	415	0.000160867	12	Non-VIP
ARSF	P54793	416	0.00068115	20	Non-VIP
ARSG	Q96EG1	22901	0.000441818	12	Non-VIP
ART1	P52961	417	2.63e-05	4	Non-VIP
ART4	Q93070	420	6.27e-05	6	Non-VIP
ARV1	Q9H2C2	64801	0.000311189	23	Non-VIP
ASAP3	Q8TDY4-3	55616	5.37e-05	4	Non-VIP
ASB3	Q9Y575-2	51130	0.000437356	13	Non-VIP
ASB6	Q9NWX5	140459	0.000305534	12	Non-VIP
ASB7	Q9H672	140460	0.000677511	12	Non-VIP
ASCL1	P50553	429	0.000565355	12	Non-VIP
ASCL3	Q9NQ33	56676	0	2	Non-VIP
ASH2L	Q9UBL3-2	9070	4.52e-05	7	Non-VIP
ASNSD1	Q9NWL6	54529	1.69e-05	3	Non-VIP
ASPH	Q12797	444	0.00131501	22	Non-VIP
ASPHD2	Q6ICH7	57168	0.000261861	20	Non-VIP
ASS1	P00966	445	0.000141596	7	Non-VIP
ATAD5	Q96QE3	79915	3.63e-05	5	Non-VIP
ATE1	O95260-2	11101	0.0051765	40	VIP
ATF6	P18850	22926	0.000259472	12	Non-VIP
ATF6B	Q99941-2	1388	0.000171171	12	Non-VIP
ATF7	P17544-2	11016	0.000349734	12	Non-VIP
ATG4B	Q9Y4P1-2	23192	2.15e-05	4	Non-VIP
ATG4C	Q96DT6	84938	0.000205288	11	Non-VIP
ATG7	O95352	10533	0.000484193	14	Non-VIP
ATL3	Q6DD88	25923	0.000654946	29	Non-VIP
ATM	Q13315	472	0.000295378	30	Non-VIP
ATP12A	P54707-2	479	0.00457138	72	Non-VIP
ATP13A1	Q9HD20-2	57130	0.000679501	20	Non-VIP
ATP13A3	Q9H7F0	79572	0.00246864	59	VIP
ATP1A1	P05023	476	8.92e-05	7	Non-VIP
ATP1A3	P13637	478	0.000728919	34	Non-VIP
ATP1B1	P05026-2	481	0.00108218	27	VIP
ATP1B2	P14415	482	7.89e-06	4	Non-VIP
ATP1B3	P54709	483	0.000360862	19	Non-VIP
ATP1B4	Q9UN42-2	23439	2.41e-05	7	Non-VIP
ATP2A1	O14983-2	487	0.00179729	50	NIP
ATP2A3	Q93084-2	489	0.00223807	53	Non-VIP
ATP2B2	Q01814-5	491	0.00639981	90	NIP
ATP6AP1	Q15904	537	6.74e-05	9	VIP
ATP6AP2	O75787	10159	0.000159347	13	Non-VIP
ATP6V0A2	Q9Y487	23545	0.00137748	29	Non-VIP
ATP6V0A4	Q9HBG4	50617	2.47e-05	7	Non-VIP
ATP6V0C	P27449	527	0.000181574	12	Non-VIP
ATP6V0D1	P61421	9114	0.000605077	17	Non-VIP
ATP6V0D2	Q8N8Y2	245972	9.7e-05	10	Non-VIP
ATP6V0E1	O15342	8992	2.22e-05	5	Non-VIP
ATP6V1A	P38606	523	3.83e-06	6	VIP
ATP6V1B1	P15313	525	9.95e-05	10	Non-VIP
ATP6V1B2	P21281	526	6.78e-05	9	Non-VIP
ATP6V1C2	Q8NEY4	245973	0.000132119	7	Non-VIP
ATP6V1D	Q9Y5K8	51382	0.00153647	19	NIP
ATP6V1G1	O75348	9550	3.71e-06	6	Non-VIP
ATP6V1G2	B4DP52	534	0.000776328	14	Non-VIP
ATP6V1H	Q9UI12-2	51606	0.000313181	12	Non-VIP
ATP9A	O75110	10079	0.000944168	33	Non-VIP
ATR	Q13535-2	545	0.000604509	39	Non-VIP
ATRIP	Q8WXE1-2	84126	0.000197436	18	Non-VIP
ATRNL1	Q5VV63	26033	2.64e-07	2	Non-VIP
ATXN2	Q99700-2	6311	0.00048935	17	Non-VIP
ATXN2L	Q8WWM7-2	11273	4.78e-05	5	Non-VIP
ATXN7L1	Q9ULK2-2	222255	0.000925943	19	Non-VIP
AURKA	O14965	6790	0.00170403	31	Non-VIP
AURKAIP1	Q9NWT8	54998	0.000229564	27	Non-VIP
AUTS2	Q8WXX7-2	26053	7.77e-05	10	Non-VIP
AVP	P01185	551	0.000132524	6	Non-VIP
AVPR2	P30518	554	0.00143651	55	Non-VIP
AXDND1	Q5T1B0	126859	4.1e-05	4	Non-VIP
AZU1	P20160	566	0.000145926	4	Non-VIP
B3GALNT2	Q8NCR0-2	148789	5.99e-05	8	Non-VIP
B3GALT5	Q9Y2C3	10317	5.42e-05	10	Non-VIP
B3GALT6	Q96L58	126792	2.15e-05	7	Non-VIP
B3GALTL	Q6Y288	145173	0.00043521	8	Non-VIP
B3GAT3	O94766	26229	0.000111007	12	Non-VIP
B3GNT1	O43505	11041	0.000217289	17	Non-VIP
B3GNT2	Q9NY97-2	10678	0.000799911	26	Non-VIP
B3GNT3	Q9Y2A9	10331	3.1e-05	4	Non-VIP
B3GNT7	Q8NFL0	93010	0.000151791	10	Non-VIP
B3GNT8	Q7Z7M8	374907	0.000582756	19	Non-VIP
B4GALNT3	Q6L9W6	283358	0.000171695	10	Non-VIP
B4GALT2	O60909-2	8704	0.00016245	7	Non-VIP
B4GALT4	O60513	8702	0.000101074	10	Non-VIP
BACE2	Q9Y5Z0-2	25825	0.00149122	28	Non-VIP
BAG1	Q99933-2	573	0.00121181	26	NIP
BAG2	O95816	9532	0.0042865	64	NIP
BAG4	O95429	9530	0.000101288	9	Non-VIP
BAG5	Q9UL15-2	9529	0.00103062	8	VIP
BAGE2	Q86Y30	85319	0.000854224	36	Non-VIP
BAIAP2	Q9UQB8-2	10458	0.000334705	12	Non-VIP
BAZ2A	Q9UIF9-2	11176	2.87e-06	3	Non-VIP
BBOX1	O75936	8424	3.24e-05	4	Non-VIP
BBS7	Q8IWZ6-2	55212	0.000520463	13	Non-VIP
BCAM	P50895	4059	0.000305163	14	Non-VIP
BCAP29	Q9UHQ4	55973	4.29e-05	6	Non-VIP
BCAP31	P51572	10134	0.000103472	8	Non-VIP
BCAS2	O75934	10286	0.000215864	20	Non-VIP
BCHE	P06276	590	0.00160234	32	Non-VIP
BCKDK	O14874	10295	0.000902885	15	VIP
BCL11B	Q9C0K0-2	64919	3.98e-05	7	Non-VIP
BCL2L2	Q92843	599	0.000147408	3	Non-VIP
BCLAF1	Q9NYF8-2	9774	0.000144901	20	Non-VIP
BCMO1	Q9HAY6	53630	9.27e-06	2	Non-VIP
BCOR	Q6W2J9-2	54880	0.000695773	19	Non-VIP
BCR	P11274	613	0.00134983	20	Non-VIP
BCS1L	Q9Y276	617	0.00128578	23	VIP
BDH2	Q9BUT1	56898	0.000167022	9	Non-VIP
BEND3	Q5T5X7	57673	0.000217936	11	Non-VIP
BEND7	Q8N7W2-2	222389	9.73e-05	12	Non-VIP
BET1	O15155	10282	0.000809949	28	Non-VIP
BFSP1	Q12934	631	0.000416433	19	Non-VIP
BHLHA15	Q7RTS1	168620	0.000458838	22	Non-VIP
BHLHE23	Q8NDY6	128408	2.89e-06	4	Non-VIP
BID	P55957-2	637	1.42e-05	3	Non-VIP
BIRC6	Q9NR09	57448	0.00176309	27	Non-VIP
BIRC7	Q96CA5	79444	0.000116571	7	Non-VIP
BLVRA	P53004	644	0.000251126	7	Non-VIP
BLZF1	Q9H2G9	8548	9.06e-05	7	Non-VIP
BMI1	P35226	648	0.00058155	21	Non-VIP
BMP1	P13497-2	649	0.0015681	29	Non-VIP
BMP15	O95972	9210	0	1	Non-VIP
BMP2K	Q9NSY1-2	55589	0.000384213	16	Non-VIP
BMP8B	P34820	656	3.28e-05	5	Non-VIP
BMPR2	Q13873	659	0.000183985	7	Non-VIP
BMS1	Q14692	9790	0.000335051	70	Non-VIP
BNIP1	Q12981-1	662	0.0012756	32	Non-VIP
BOD1	Q96IK1	91272	0.000276126	10	Non-VIP
BOP1	Q14137	23246	0.000241485	29	Non-VIP
BPNT1	O95861	10380	0.000125916	9	Non-VIP
BRAT1	Q6PJG6	221927	0.000766222	26	Non-VIP
BRD2	P25440-2	6046	0.000474145	20	VIP
BRD3	Q15059	8019	0.000106828	11	Non-VIP
BRD4	O60885	23476	0.00146257	26	VIP
BRI3BP	Q8WY22	140707	0.000176135	15	Non-VIP
BRIX1	Q8TDN6	55299	0.000171562	84	Non-VIP
BSCL2	Q96G97-3	26580	0.00237525	53	Non-VIP
BSG	P35613-2	682	0.000520881	40	Non-VIP
BSPRY	Q5W0U4	54836	0.00019914	9	Non-VIP
BTAF1	O14981	9044	0.000524449	35	Non-VIP
BTBD1	Q9H0C5	53339	0.0011054	24	Non-VIP
BTBD9	Q96Q07	114781	0.00106904	16	Non-VIP
BTD	P43251	686	0.000118654	8	Non-VIP
BTF3	P20290-2	689	7.35e-05	7	NIP
BTF3L4	Q96K17	91408	2.09e-05	4	Non-VIP
BTN2A2	Q8WVV5	10385	0.000320268	28	Non-VIP
BTN3A3	O00478	10384	2.3e-05	4	Non-VIP
BTNL8	Q6UX41	79908	8.48e-05	13	Non-VIP
BTNL9	Q6UXG8-3	153579	0.00116504	47	Non-VIP
BTRC	Q9Y297-2	8945	0.00264903	39	Non-VIP
BUB1	O43683	699	0.00016304	12	Non-VIP
BUB1B	O60566-2	701	0.000195509	14	Non-VIP
BUD13	Q9BRD0	84811	0.000447487	42	Non-VIP
BUD31	P41223	8896	3.27e-05	11	Non-VIP
BZW1	Q7L1Q6-2	9689	4.01e-05	8	Non-VIP
BZW2	Q9Y6E2	28969	0.000766	31	VIP
C10orf118	Q7Z3E2	55088	4.02e-05	7	Non-VIP
C10orf137	Q3B7T1-5	26098	0.000682864	16	Non-VIP
C10orf2	Q96RR1-2	56652	8.22e-05	17	Non-VIP
C10orf35	Q96D05	219738	4.96e-05	9	Non-VIP
C10orf47	Q86WR7	254427	0.000115684	7	Non-VIP
C10orf71	Q711Q0-3	118461	9.87e-06	5	Non-VIP
C10orf96	P0C7W6	374355	1.87e-05	4	Non-VIP
C11orf2	Q9UID3-2	738	0.000224563	16	Non-VIP
C11orf31	Q8IZQ5	280636	0.000254326	7	Non-VIP
C11orf51	P60006	25906	0.00117636	45	Non-VIP
C11orf57	Q6ZUT1-2	55216	0.00145763	67	Non-VIP
C11orf66	Q7Z5V6-2	220004	6.81e-06	2	Non-VIP
C11orf87	Q6NUJ2	399947	0.000252465	16	Non-VIP
C12orf39	Q9BT56	80763	0.000349632	12	Non-VIP
C12orf44	Q9BSB4	60673	0	3	Non-VIP
C12orf49	Q9H741	79794	0.000151418	10	Non-VIP
C12orf5	Q9NQ88	57103	1.01e-05	3	Non-VIP
C12orf52	Q96K30	84934	2.08e-05	4	Non-VIP
C12orf59	Q4KMG9-2	120939	8.88e-05	9	Non-VIP
C12orf73	Q69YU5	728568	0	1	Non-VIP
C13orf16	Q8N6K0	121793	7.37e-06	4	Non-VIP
C13orf29	Q8IVM7	283487	2.81e-05	8	Non-VIP
C14orf118	Q9NWQ4-4	55668	0.000185356	11	Non-VIP
C14orf21	Q86U38	161424	0.00276981	41	Non-VIP
C14orf80	Q86SX3-2	283643	0.00108369	25	Non-VIP
C15orf23	Q9Y448	90417	0.000953469	24	Non-VIP
C15orf27	Q2M3C6-2	123591	1.94e-05	4	Non-VIP
C15orf41	Q9Y2V0	84529	2.59e-05	4	Non-VIP
C15orf57	Q9BV29-2	90416	2.68e-06	6	Non-VIP
C15orf59	Q2T9L4	388135	0.00575576	76	NIP
C16orf45	Q96MC5	89927	0.000220607	8	Non-VIP
C16orf58	Q96GQ5	64755	0.00111822	28	Non-VIP
C16orf79	Q6PL45-2	283870	0.00115246	32	Non-VIP
C16orf87	Q6PH81	388272	0.000290603	18	Non-VIP
C16orf88	Q1ED39	400506	0.000504783	63	Non-VIP
C17orf109	Q71RC9	643008	0.000268323	19	Non-VIP
C17orf37	Q9BRT3	84299	0	1	Non-VIP
C17orf39	Q8IVV7	79018	0.000315112	21	Non-VIP
C17orf42	Q96QE5	79736	0.00128836	28	Non-VIP
C17orf59	Q96GS4	54785	0.00109724	26	NIP
C17orf79	Q9NQ92	55352	0.000786766	16	Non-VIP
C17orf85	Q53F19	55421	7.22e-05	23	Non-VIP
C17orf90	Q5BKU9	339229	0.00015419	10	Non-VIP
C18orf1	O15165-2	753	0.000637007	19	Non-VIP
C18orf25	Q96B23-2	147339	0.00118376	29	Non-VIP
C19orf21	Q8IVT2	126353	0.000177628	10	Non-VIP
C19orf26	Q8N350-2	255057	0.000110617	6	Non-VIP
C19orf29	Q8WUQ7-2	58509	0.000601128	31	Non-VIP
C19orf38	A8MVS5	255809	0.000875945	37	Non-VIP
C19orf50	Q9BQD3	79036	0.003085	52	NIP
C19orf52	Q9BSF4	90580	0.000474733	11	Non-VIP
C19orf6	Q4ZIN3-2	91304	0.000146849	12	Non-VIP
C19orf75	Q8N7X8	284369	0.000878746	44	Non-VIP
C1D	Q13901	10438	0.000791485	25	NIP
C1orf158	Q8N1D5	93190	0.000116605	5	Non-VIP
C1orf189	Q5VU69	388701	0.00053688	25	Non-VIP
C1orf190	Q96LR2	541468	0.00286531	44	Non-VIP
C1orf226	A1L170-2	400793	0.000143278	10	Non-VIP
C1orf43	Q9BWL3-2	25912	0.000552059	32	Non-VIP
C1orf49	Q5T0J7-2	84066	6.92e-05	6	Non-VIP
C1orf50	Q9BV19	79078	0.000198246	2	VIP
C1orf54	Q8WWF1	79630	0.0015266	62	NIP
C1orf74	Q96LT6	148304	4.66e-06	2	Non-VIP
C1orf87	Q8N0U7-2	127795	0.000235107	11	Non-VIP
C1orf95	Q69YW2	375057	0.0002216	16	NIP
C1QA	P02745	712	0.000457552	19	NIP
C1QBP	Q07021	708	0.00160733	42	Non-VIP
C1QC	P02747	714	7.24e-05	7	Non-VIP
C1QTNF1	Q9BXJ1	114897	0.000827507	18	Non-VIP
C1QTNF7	Q9BXJ2	114905	0.000787346	35	Non-VIP
C1QTNF9	P0C862	338872	0.000170387	10	Non-VIP
C1QTNF9B	B2RNN3	387911	0.000164194	13	Non-VIP
C20orf108	Q96KR6	116151	0.00046006	21	Non-VIP
C20orf11	Q9NWU2	54994	0.000317145	24	Non-VIP
C20orf141	Q9NUB4	128653	0.000135312	7	Non-VIP
C20orf197	Q8N268	284756	0.000941638	47	Non-VIP
C20orf20	Q9NV56	55257	0.000239665	8	Non-VIP
C20orf29	Q9NUS5	55317	1.47e-05	3	Non-VIP
C20orf70	Q96DR5	140683	0.000224279	9	Non-VIP
C20orf72	Q9BQP7	92667	0.000179112	8	Non-VIP
C20orf94	Q5VYV7	128710	7.75e-05	4	Non-VIP
C22orf31	O95567	25770	0	1	Non-VIP
C22orf33	O43247-2	339669	7.63e-05	3	Non-VIP
C22orf41	A1L190	644186	0.00096531	22	Non-VIP
C22orf42	Q6IC83	150297	2.01e-05	3	Non-VIP
C2CD2L	O14523	9854	0.000409461	17	Non-VIP
C2orf3	P16383-2	6936	0.000555133	17	Non-VIP
C2orf50	Q96LR7	130813	0	1	Non-VIP
C3	P01024	718	0.000102835	13	Non-VIP
C3AR1	Q16581	719	0.00139297	47	NIP
C3orf1	Q9NPL8	51300	2.78e-05	6	Non-VIP
C3orf10	Q8WUW1-2	55845	0.00171432	38	NIP
C3orf18	Q9UK00	51161	0.00217807	68	Non-VIP
C3orf21	Q8NBI6	152002	0.000393142	10	Non-VIP
C3orf24	Q96PS1	115795	0.000107392	10	Non-VIP
C3orf26	Q9BQ75	84319	0.000600621	37	Non-VIP
C3orf33	Q6P1S2	285315	0.000851897	24	Non-VIP
C3orf34	Q96LK0	84984	6.2e-06	4	Non-VIP
C3orf45	Q8N112	132228	0.00059617	8	NIP
C3orf46	Q8IVU5	255330	0.000570914	13	Non-VIP
C3orf52	Q5BVD1-2	79669	0.0065077	97	NIP
C3orf64	Q5NDL2-3	285203	0.000295045	26	Non-VIP
C4A	P0C0L4	720	0.000607495	15	Non-VIP
C4orf14	Q8NC60	84273	0.000683818	31	Non-VIP
C4orf26	Q17RF5	152816	0.000632202	14	Non-VIP
C4orf3	Q8WVX3	401152	8.31e-07	2	Non-VIP
C4orf32	Q8N8J7	132720	0.00138996	40	Non-VIP
C4orf40	Q6MZM9	401137	0.000234165	7	Non-VIP
C4orf43	Q96EY4	55319	4.45e-05	4	Non-VIP
C4orf49	Q8TDB4	84709	0.000169997	16	Non-VIP
C4orf6	Q99440	10141	0.00020824	10	Non-VIP
C5AR1	P21730	728	0.00156795	53	Non-VIP
C5orf20	Q8TF63	140947	7.2e-05	5	Non-VIP
C6	P13671	729	3.76e-06	2	Non-VIP
C6orf127	A2RUU4	340204	0.00011825	5	Non-VIP
C6orf141	Q5SZD1	135398	0.00022302	15	Non-VIP
C6orf15	Q6UXA7	29113	0.000191543	6	Non-VIP
C6orf154	Q5JTD7	221424	4.31e-05	5	Non-VIP
C6orf168	Q5TGI0	84553	0.00338692	49	Non-VIP
C6orf174	Q5TF21	387104	0.000187655	7	Non-VIP
C6orf195	Q96MT4	154386	0	1	Non-VIP
C6orf204	Q5SZL2	387119	0.000154885	8	Non-VIP
C6orf222	P0C671	389384	0.000342465	12	Non-VIP
C6orf64	Q9NPB0	55776	0.000167065	11	Non-VIP
C6orf72	Q9NU53	116254	0.000757433	26	NIP
C6orf81	Q5T9G4-2	221481	0	1	Non-VIP
C7orf30	Q96EH3	115416	0.00199008	38	Non-VIP
C7orf34	Q96L11	135927	0.00318588	64	NIP
C7orf44	Q9GZY4	55744	0.000364167	15	Non-VIP
C7orf50	Q9BRJ6	84310	4.75e-07	17	Non-VIP
C8A	P07357	731	0.000152225	4	Non-VIP
C8orf33	Q9H7E9-2	65265	0.000229173	29	Non-VIP
C8orf82	Q6P1X6	414919	7.46e-05	2	NIP
C8orf84	Q8IVN8	157869	7.02e-06	2	Non-VIP
C9orf100	Q8N4T4	84904	0.000691271	15	NIP
C9orf152	Q5JTZ5	401546	4.12e-05	2	Non-VIP
C9orf170	A2RU37	401535	0.000182551	9	Non-VIP
C9orf25	Q8IW50-2	203259	0.000681469	14	Non-VIP
C9orf41	Q8N4J0	138199	0.000782512	15	Non-VIP
C9orf5	Q9H330-2	23731	0.000367893	17	Non-VIP
CA10	Q9NS85	56934	0.000134919	6	Non-VIP
CA14	Q9ULX7	23632	9.4e-05	20	Non-VIP
CA5A	P35218	763	0	1	Non-VIP
CA6	P23280	765	4.92e-05	4	Non-VIP
CABP2	Q9NPB3	51475	5.47e-05	5	Non-VIP
CACNA2D1	P54289-2	781	0.000245682	22	Non-VIP
CACNA2D2	Q9NY47-2	9254	0.000157515	25	Non-VIP
CACNA2D3	Q8IZS8-2	55799	2.62e-05	5	Non-VIP
CACNB4	O00305	785	2.02e-05	2	Non-VIP
CACNG1	Q06432	786	7.97e-05	10	Non-VIP
CACNG5	Q9UF02	27091	0.00060342	20	Non-VIP
CADPS	Q9ULU8-2	8618	0.000106994	6	Non-VIP
CALB1	P05937	793	0	1	Non-VIP
CALCOCO1	Q9P1Z2-2	57658	0.0003136	13	Non-VIP
CALCOCO2	Q13137	10241	0.000109554	7	Non-VIP
CALM1	P0DP23	801	0.00345711	45	NIP
CALML3	P27482	810	0.00196569	35	Non-VIP
CAMK2A	Q9UQM7-2	815	0.000638314	23	Non-VIP
CAMK2D	Q13557-10	817	0.000385104	16	Non-VIP
CAMK2G	Q13555-2	818	0.000437936	15	Non-VIP
CAMKMT	Q7Z624	79823	0.000173414	8	Non-VIP
CAMKV	Q8NCB2-2	79012	0.001024	33	Non-VIP
CANT1	Q8WVQ1-2	124583	0.000319449	20	Non-VIP
CANX	F5H856	821	0.00263755	51	Non-VIP
CAPN2	P17655	824	0.000305855	13	Non-VIP
CASC3	O15234	22794	0.000340977	38	Non-VIP
CASC4	Q6P4E1	113201	5.92e-05	5	Non-VIP
CASQ2	O14958	845	0.000255534	19	Non-VIP
CAV1	Q03135	857	0.000818815	26	Non-VIP
CAV3	P56539	859	0.000525307	16	Non-VIP
CBFA2T3	O75081-3	863	0.000549792	15	Non-VIP
CBLN4	Q9NTU7	140689	0.000225788	6	Non-VIP
CBX2	Q14781	84733	4.92e-05	7	Non-VIP
CBX4	O00257-3	8535	0.000194579	11	Non-VIP
CBX6	O95503	23466	0.00481385	103	Non-VIP
CBY1	Q9Y3M2	25776	0.000356748	13	Non-VIP
CCBE1	Q6UXH8-3	147372	9.38e-06	2	Non-VIP
CCBL1	Q16773-3	883	0	1	Non-VIP
CCDC101	Q96ES7	112869	0.00144299	20	Non-VIP
CCDC102A	Q96A19	92922	0.00102206	22	Non-VIP
CCDC106	Q9BWC9	29903	0.000245771	15	Non-VIP
CCDC107	Q8WV48	203260	0.000211539	13	Non-VIP
CCDC114	Q96M63-4	93233	0.000725863	29	Non-VIP
CCDC115	Q96NT0	84317	0.00106094	22	Non-VIP
CCDC12	Q8WUD4	151903	0.000812173	31	Non-VIP
CCDC136	Q96JN2-2	64753	0.000428521	18	Non-VIP
CCDC137	Q6PK04	339230	0.000302771	97	Non-VIP
CCDC138	Q96M89-2	165055	0.000179678	10	Non-VIP
CCDC140	Q96MF4	151278	0.00071462	97	Non-VIP
CCDC18	E9PFB9	343099	8.76e-05	8	Non-VIP
CCDC22	O60826	28952	0.000731165	28	Non-VIP
CCDC33	Q8N5R6-4	80125	3.7e-06	2	Non-VIP
CCDC46	Q8N8E3	201134	3.18e-05	9	Non-VIP
CCDC51	Q96ER9-2	79714	0.00144787	28	Non-VIP
CCDC53	Q9Y3C0	51019	0.000178305	14	Non-VIP
CCDC59	Q9P031	29080	0.000366654	28	Non-VIP
CCDC6	Q16204	8030	0.00145516	26	Non-VIP
CCDC65	Q8IXS2-2	85478	2.77e-05	4	Non-VIP
CCDC67	Q05D60	159989	4.09e-05	5	Non-VIP
CCDC68	Q9H2F9	80323	7.87e-06	4	Non-VIP
CCDC69	Q9H8E5	26112	0.000106622	5	Non-VIP
CCDC71	Q8IV32	64925	0.000438502	20	Non-VIP
CCDC74B	Q96LY2	91409	1.11e-06	10	Non-VIP
CCDC8	Q9H0W5	83987	0.00101329	19	Non-VIP
CCDC85A	Q96PX6	114800	0.000889819	27	Non-VIP
CCDC85C	A6NKD9	317762	0.00171011	24	Non-VIP
CCDC86	Q9H6F5	79080	6.9e-05	45	VIP
CCDC88A	Q3V6T2-2	55704	0.000767425	21	Non-VIP
CCDC9	Q9Y3X0	26093	0.000592248	24	Non-VIP
CCDC92	Q53HC0	80212	0.000464295	14	Non-VIP
CCDC93	Q567U6	54520	6.92e-05	15	Non-VIP
CCDC96	Q2M329	257236	0.0039683	62	NIP
CCHCR1	Q8TD31-2	54535	0.000527437	21	Non-VIP
CCL15	Q16663	6359	2e-05	3	Non-VIP
CCL18	P55774	6362	0.000366633	7	NIP
CCL22	O00626	6367	9.06e-05	3	Non-VIP
CCL23	P55773	6368	0	1	Non-VIP
CCL3	P10147	6348	0.00428181	69	NIP
CCL3L1	P16619	6349	0.000557862	18	Non-VIP
CCNB2	O95067	9133	0.000401028	9	Non-VIP
CCNJ	Q5T5M9-2	54619	0.000122307	4	Non-VIP
CCNJL	Q8IV13	79616	5.13e-05	5	Non-VIP
CCNO	P22674	10309	7.94e-05	6	Non-VIP
CCNT1	O60563	904	0.000387498	14	Non-VIP
CCNT2	O60583-2	905	1.95e-05	7	Non-VIP
CCR6	P51684	1235	0.000475795	31	Non-VIP
CCRN4L	Q9UK39	25819	0.000986361	25	NIP
CCT2	P78371	10576	0.00352119	52	Non-VIP
CCT3	P49368	7203	0.000726097	32	Non-VIP
CCT4	P50991	10575	0.000363839	21	Non-VIP
CCT5	P48643	22948	0.000142141	17	Non-VIP
CCT6A	P40227	908	0.000233405	19	Non-VIP
CCT6B	Q92526	10693	0.0011045	29	Non-VIP
CCT7	Q99832	10574	0.00153784	39	Non-VIP
CCT8L2	Q96SF2	150160	0.00358988	57	NIP
CD109	Q6YHK3-2	135228	0.000667154	19	Non-VIP
CD160	O95971	11126	0.000301214	23	Non-VIP
CD1A	P06126	909	0.000263555	15	Non-VIP
CD1B	P29016	910	0.000114764	14	Non-VIP
CD207	Q9UJ71	50489	0.00010564	7	Non-VIP
CD27	P26842	939	0.00022306	10	Non-VIP
CD274	Q9NZQ7	29126	0.000182542	26	Non-VIP
CD320	Q9NPF0	51293	0.00114421	25	Non-VIP
CD3D	P04234	915	0.00039087	23	Non-VIP
CD4	P01730	920	6.96e-05	7	Non-VIP
CD40	P25942	958	0.000488771	25	Non-VIP
CD5	P06127	921	9.44e-06	2	Non-VIP
CD53	P19397	963	8.86e-05	11	Non-VIP
CD6	P30203-5	923	0.00488572	69	Non-VIP
CD68	P34810	968	0.000132581	7	Non-VIP
CD69	Q07108	969	3.92e-06	2	Non-VIP
CD70	P32970	970	0.00159788	47	Non-VIP
CD79B	P40259-2	974	0.00130621	41	Non-VIP
CD80	P33681	941	0.000628704	37	Non-VIP
CD8A	P01732-2	925	0	2	Non-VIP
CD93	Q9NPY3	22918	0.000123256	6	Non-VIP
CD96	Q8WUE2	10225	6.16e-05	5	Non-VIP
CDC16	Q13042-2	8881	0.00326437	48	Non-VIP
CDC23	Q9UJX2	8697	0.000497385	14	Non-VIP
CDC25C	P30307-2	995	7.34e-05	5	Non-VIP
CDC27	P30260	996	0.000248283	13	Non-VIP
CDC37	Q16543	11140	0.000550622	16	Non-VIP
CDC40	O60508	51362	0.000447408	34	Non-VIP
CDC42BPA	Q5VT25-2	8476	0.000284229	11	Non-VIP
CDC42BPB	Q9Y5S2	9578	6.93e-05	6	Non-VIP
CDC5L	Q99459	988	0.000242352	20	Non-VIP
CDC6	Q99741	990	0.00109933	26	Non-VIP
CDH13	P55290	1012	5.19e-05	4	Non-VIP
CDH19	Q96KY9	28513	0.000122443	8	Non-VIP
CDH2	P19022	1000	4.38e-05	5	Non-VIP
CDH23	Q9H251-2	64072	0.000868782	25	Non-VIP
CDK11B	P21127-2	984	0.000507078	22	Non-VIP
CDK12	Q9NYV4-2	51755	0.000568905	38	Non-VIP
CDK13	Q14004	8621	0.00068093	28	Non-VIP
CDK15	Q96Q40-3	65061	0.000347802	30	Non-VIP
CDK16	Q00536	5127	6.33e-05	4	Non-VIP
CDK2	P24941	1017	0.000712611	17	Non-VIP
CDK2AP1	O14519	8099	0.000238616	13	Non-VIP
CDK3	Q00526	1018	0.000188285	8	Non-VIP
CDK4	P11802	1019	2.11e-05	3	Non-VIP
CDK5RAP2	Q96SN8-2	55755	0.00229727	34	VIP
CDK5RAP3	Q96JB5	80279	0.000347815	14	Non-VIP
CDK9	P50750-2	1025	7.7e-05	10	Non-VIP
CDKN2AIP	Q9NXV6	55602	0.000527355	20	Non-VIP
CDON	Q4KMG0-2	50937	4.36e-06	5	Non-VIP
CDR2L	Q86X02	30850	0.000504933	15	Non-VIP
CDRT15	Q96T59	146822	2.71e-05	2	Non-VIP
CDS1	Q92903	1040	0.00038389	27	Non-VIP
CDX1	P47902-2	1044	0.000107396	30	Non-VIP
CEACAM16	Q2WEN9	388551	5.09e-05	6	Non-VIP
CEACAM8	P31997	1088	0.00232428	60	NIP
CEBPZ	Q03701	10153	0.000240079	68	Non-VIP
CECR1	Q9NZK5	51816	0	1	NIP
CELA1	Q9UNI1	1990	3.94e-05	5	Non-VIP
CELA3B	P08861	23436	1.17e-05	3	Non-VIP
CEMP1	Q6PRD7	752014	1.3e-05	2	Non-VIP
CENPC1	Q03188	1060	0.000298592	29	Non-VIP
CENPF	P49454	1063	0.000620021	16	VIP
CENPH	Q9H3R5	64946	0.00246966	34	Non-VIP
CENPI	Q92674	2491	0.000190047	16	Non-VIP
CENPK	Q9BS16	64105	4.61e-05	5	Non-VIP
CENPM	Q9NSP4-2	79019	0.0015519	28	Non-VIP
CENPN	Q96H22-2	55839	0.00126613	34	Non-VIP
CENPQ	Q7L2Z9	55166	0.00221049	38	Non-VIP
CENPT	Q96BT3	80152	8.63e-05	6	Non-VIP
CENPV	Q7Z7K6	201161	0.000270456	20	Non-VIP
CEP135	Q66GS9	9662	6.99e-05	8	VIP
CEP170P1	Q96L14	645455	0.000533602	15	Non-VIP
CEP192	Q8TEP8	55125	0.0011704	9	NIP
CEP250	Q9BV73	11190	0.00196514	27	VIP
CEP350	Q5VT06	9857	0.000703186	19	VIP
CEP57	Q86XR8-2	9702	0.0002297	12	Non-VIP
CEP68	Q76N32	23177	0	1	VIP
CEP89	Q96ST8-3	84902	0.000899589	15	Non-VIP
CER1	O95813	9350	0.00010142	5	Non-VIP
CERCAM	Q5T4B2-2	51148	0.00122629	30	Non-VIP
CETN1	Q12798	1068	0.000597181	14	Non-VIP
CETN2	P41208	1069	0.000278139	13	Non-VIP
CETN3	O15182	1070	0.000304895	9	Non-VIP
CFB	P00751	629	0.000158748	7	Non-VIP
CGA	P01215	1081	8.04e-05	6	Non-VIP
CGB2	Q6NT52	114336	1.06e-05	2	Non-VIP
CGGBP1	Q9UFW8	8545	4.98e-05	4	Non-VIP
CGREF1	B5MCC9	10669	0.000121902	8	Non-VIP
CGRRF1	Q99675	10668	0.000333953	21	Non-VIP
CHCHD2	Q9Y6H1	51142	0.000567094	22	Non-VIP
CHCHD4	Q8N4Q1-2	131474	0.00167141	21	NIP
CHCHD5	Q9BSY4	84269	0.000139929	7	Non-VIP
CHD3	Q12873-2	1107	0.000909495	24	Non-VIP
CHD8	Q9HCK8-2	57680	0.000340795	10	Non-VIP
CHD9	Q3L8U1-2	80205	0.000109345	14	Non-VIP
CHEK1	O14757	1111	0.000761615	15	Non-VIP
CHERP	Q8IWX8	10523	0.000352135	28	Non-VIP
CHKA	P35790-2	1119	0	1	Non-VIP
CHM	P24386	1121	0.000146939	14	NIP
CHML	P26374	1122	0.000123983	13	Non-VIP
CHMP2A	O43633	27243	0.00073996	13	VIP
CHMP4A	Q9BY43	29082	7.31e-05	4	Non-VIP
CHMP5	Q9NZZ3	51510	5.64e-05	4	Non-VIP
CHODL	Q9H9P2	140578	2.74e-05	7	Non-VIP
CHPF	Q8IZ52	79586	1.35e-05	7	VIP
CHPF2	Q9P2E5	54480	3.13e-05	10	VIP
CHRM3	P20309	1131	0.000153174	12	Non-VIP
CHRM4	P08173	1132	0.000249365	31	Non-VIP
CHRNA10	Q9GZZ6	57053	3.5e-06	3	Non-VIP
CHRNA3	P32297-1	1136	0.000118122	15	Non-VIP
CHRNA4	P43681	1137	0.00187383	59	Non-VIP
CHRNA7	P36544	1139	1.91e-05	6	Non-VIP
CHRNA9	Q9UGM1	55584	0.000638421	27	Non-VIP
CHRNB2	P17787	1141	0.00145058	44	Non-VIP
CHRNB4	P30926	1143	0.000628012	30	Non-VIP
CHRND	Q07001	1144	0.0001978	24	Non-VIP
CHST15	Q7LFX5	51363	8.67e-06	2	Non-VIP
CHST5	Q9GZS9	23563	0.000403462	14	Non-VIP
CHSY1	Q86X52	22856	0.000892546	29	Non-VIP
CHSY3	Q70JA7	337876	4.25e-05	11	Non-VIP
CHTF18	Q8WVB6-2	63922	0.000916232	8	NIP
CILP2	Q8IUL8	148113	0.000102232	8	Non-VIP
CINP	Q9BW66	51550	0.000137336	4	Non-VIP
CIRH1A	Q969X6	84916	0.000361337	16	Non-VIP
CISD2	Q8N5K1	493856	0.00123793	36	Non-VIP
CISD3	P0C7P0	284106	7.82e-05	7	VIP
CIT	O14578-3	11113	0.000196616	11	VIP
CKAP4	Q07065	10970	0.00037009	16	Non-VIP
CKAP5	Q14008-2	9793	0.00111462	24	Non-VIP
CLASP2	E3W994	23122	0.00123531	22	Non-VIP
CLASRP	Q8N2M8-3	11129	0.000206781	14	Non-VIP
CLCC1	Q96S66-2	23155	0.00160941	12	VIP
CLCN7	P51798	1186	0.00038081	20	Non-VIP
CLDN10	P78369	9071	0	1	Non-VIP
CLDN3	O15551	1365	2.39e-05	2	Non-VIP
CLDND1	Q9NY35-2	56650	0.000365203	16	Non-VIP
CLEC11A	Q9Y240	6320	0.000837725	17	NIP
CLEC12B	Q2HXU8-2	387837	0.00205106	63	NIP
CLEC16A	Q2KHT3-2	23274	4.99e-05	4	Non-VIP
CLEC2B	Q92478	9976	0.000181061	17	Non-VIP
CLEC2D	Q9UHP7-2	29121	0.000642772	28	Non-VIP
CLEC5A	Q9NY25	23601	4.84e-05	5	Non-VIP
CLGN	O14967	1047	0.00111879	39	NIP
CLINT1	Q14677	9685	0.000148006	14	Non-VIP
CLIP1	P30622-1	6249	0.000156642	8	Non-VIP
CLIP4	Q8N3C7	79745	0.000164882	4	VIP
CLK1	P49759	1195	1.55e-05	9	Non-VIP
CLK2	P49760-3	1196	0.00112619	64	Non-VIP
CLK3	P49761-1	1198	0.00153759	59	Non-VIP
CLK4	Q9HAZ1	57396	7.54e-06	6	Non-VIP
CLLU1OS	Q5K130	574016	3.43e-06	2	Non-VIP
CLMN	Q96JQ2	79789	0.00014171	6	Non-VIP
CLPX	O76031	10845	0.000179691	6	Non-VIP
CLRN2	A0PK11	645104	0.000366635	23	Non-VIP
CLSTN1	O94985-2	22883	0.00105652	25	Non-VIP
CLSTN2	Q9H4D0	64084	0.000298812	13	Non-VIP
CLTCL1	P53675	8218	0.00278336	31	Non-VIP
CLU	P10909-2	1191	0.000935291	21	Non-VIP
CMKLR1	Q99788-2	1240	0.000747548	38	Non-VIP
CMTM5	Q96DZ9-2	116173	0.00184645	54	NIP
CMTM8	Q8IZV2	152189	0.000414234	28	Non-VIP
CNBP	P62633-2	7555	0.000254244	76	Non-VIP
CNGA4	Q8IV77	1262	0.0003996	17	Non-VIP
CNN2	Q99439	1265	8.8e-05	4	Non-VIP
CNOT10	Q9H9A5-2	25904	0.00035147	11	Non-VIP
CNPPD1	Q9BV87	27013	4.12e-05	4	Non-VIP
CNTNAP1	P78357	8506	0.000238849	14	Non-VIP
CNTNAP3	Q9BZ76	79937	0.00144693	47	Non-VIP
COASY	Q13057-2	80347	0.00011226	7	Non-VIP
COCH	O43405	1690	0.000279979	22	Non-VIP
COG1	Q8WTW3	9382	0.000139393	27	Non-VIP
COG2	Q14746	22796	0.00091861	38	Non-VIP
COG3	Q96JB2	83548	0.000383269	26	Non-VIP
COG4	Q9H9E3	25839	0.000718121	32	Non-VIP
COG5	Q9UP83-2	10466	0.000426076	27	Non-VIP
COG6	Q9Y2V7-2	57511	0.00242704	51	Non-VIP
COG7	P83436	91949	0.000647475	31	Non-VIP
COL14A1	Q05707-2	7373	0.00138824	31	Non-VIP
COL18A1	P39060-1	80781	0.000376227	22	Non-VIP
COL1A1	P02452	1277	0.000258012	9	Non-VIP
COL21A1	Q96P44-3	81578	6.08e-06	6	Non-VIP
COL4A3BP	Q9Y5P4-2	10087	8.95e-05	7	Non-VIP
COL6A1	P12109	1291	0.00162761	33	VIP
COL8A1	P27658	1295	0.000473963	17	Non-VIP
COL9A1	P20849-3	1297	1.54e-06	2	Non-VIP
COLEC10	Q9Y6Z7	10584	0.000138634	9	Non-VIP
COLEC11	Q9BWP8-4	78989	3.97e-05	5	Non-VIP
COLEC12	Q5KU26	81035	0.00170029	32	Non-VIP
COLQ	Q9Y215-2	8292	8.62e-05	9	Non-VIP
COMMD1	Q8N668	150684	7.71e-05	14	Non-VIP
COMMD10	Q9Y6G5	51397	3.63e-05	12	Non-VIP
COMMD2	Q86X83	51122	0.000432703	20	Non-VIP
COMMD3	Q9UBI1	23412	0.000636331	22	Non-VIP
COMMD4	Q9H0A8	54939	2.11e-05	11	Non-VIP
COMMD6	Q7Z4G1-2	170622	4.42e-05	11	Non-VIP
COMMD8	Q9NX08	54951	0.000386262	23	Non-VIP
COMT	P21964-2	1312	4.01e-05	9	VIP
COMTD1	Q86VU5	118881	0.000727029	24	Non-VIP
COPS2	P61201-2	9318	0.000575385	29	Non-VIP
COPS3	Q9UNS2	8533	0.00020681	22	Non-VIP
COPS6	Q7L5N1	10980	0.000208902	23	Non-VIP
COPS7B	Q9H9Q2	64708	0.000839739	28	Non-VIP
COPS8	Q99627	10920	0.000329264	19	Non-VIP
COQ3	Q9NZJ6	51805	0.000460916	15	Non-VIP
CORO7	P57737-2	79585	0.000148672	7	Non-VIP
COX2	P00403	4513	1.41e-05	2	Non-VIP
COX4I1	P13073	1327	0.000568062	18	Non-VIP
COX5A	P20674	9377	1.04e-06	3	Non-VIP
COX7A2L	O14548	9167	0.000187439	13	Non-VIP
CPE	D6RF88	1363	0.000187993	16	Non-VIP
CPLX2	Q6PUV4	10814	1.8e-06	2	Non-VIP
CPLX3	Q8WVH0	594855	5.92e-05	5	Non-VIP
CPNE2	Q96FN4	221184	0.000253328	10	Non-VIP
CPNE9	Q8IYJ1	151835	4.2e-05	4	Non-VIP
CPSF4	O95639-2	10898	0.000205827	11	Non-VIP
CPVL	Q9H3G5	54504	1.72e-05	5	Non-VIP
CRABP2	P29373	1382	0.000128779	14	Non-VIP
CRBN	Q96SW2-2	51185	7.18e-05	6	Non-VIP
CREB3	O43889-2	10488	8.89e-05	6	Non-VIP
CREB3L1	Q96BA8	90993	1.83e-05	3	Non-VIP
CREB3L3	Q68CJ9-2	84699	0.000130913	11	Non-VIP
CREB5	Q02930-2	9586	0.00010303	9	Non-VIP
CRELD1	Q96HD1	78987	0.00414547	68	NIP
CRLF1	O75462	9244	4.29e-05	6	Non-VIP
CRLF2	Q9HC73	64109	0.000472361	17	Non-VIP
CRNKL1	Q9BZJ0-2	51340	0.0001914	29	Non-VIP
CRNN	Q9UBG3	49860	0.000155106	9	Non-VIP
CROCCP2	Q86T23	84809	5.83e-05	5	Non-VIP
CRP	P02741	1401	0.000360868	12	Non-VIP
CRTC3	Q6UUV7-3	64784	0.000198808	9	VIP
CRY1	Q16526	1407	0.00012921	10	Non-VIP
CRY2	Q49AN0	1408	6.3e-05	9	Non-VIP
CRYAA	P02489	1409	0.000348869	12	Non-VIP
CRYL1	Q9Y2S2	51084	1.92e-05	4	Non-VIP
CSDA	P16989-2	8531	5.16e-05	38	Non-VIP
CSDE1	O75534-2	7812	9.77e-05	5	VIP
CSE1L	P55060-3	1434	7.77e-05	9	Non-VIP
CSF3	P09919-2	1440	1.73e-05	3	Non-VIP
CSGALNACT2	Q8N6G5-2	55454	0.00167324	37	NIP
CSNK1D	P48730-2	1453	0.000440048	17	Non-VIP
CSNK1E	P49674	1454	0.00268507	34	Non-VIP
CSNK2A1	P68400	1457	0.00549937	79	Non-VIP
CSNK2A2	P19784	1459	0.00444289	71	VIP
CSNK2B	P67870	1460	0.00385631	64	VIP
CSPG5	O95196-2	10675	0.000262084	15	Non-VIP
CSRNP1	Q96S65	64651	6.79e-06	3	Non-VIP
CST5	P28325	1473	9.19e-05	6	Non-VIP
CST9L	Q9H4G1	128821	0.000419529	22	Non-VIP
CSTA	P01040	1475	1.45e-05	3	Non-VIP
CSTL1	Q9H114	128817	0.000888878	26	Non-VIP
CT45A5	Q6NSH3	441521	0.00126687	36	Non-VIP
CTAG2	O75638-2	30848	0.000139298	10	Non-VIP
CTAGE5	O15320-2	4253	0.00233915	31	Non-VIP
CTAGEP	UNKNOWN	119437	1.1e-05	4	Non-VIP
CTCF	P49711	10664	1.2e-05	38	Non-VIP
CTCFL	Q8NI51	140690	0.000279449	17	Non-VIP
CTDNEP1	O95476	23399	0.000288693	14	Non-VIP
CTDSP2	O14595	10106	0.00028788	8	Non-VIP
CTH	P32929-2	1491	0.000239739	8	Non-VIP
CTLA4	P16410	1493	0.00118764	35	Non-VIP
CTNNA3	Q9UI47	29119	0.000187609	7	Non-VIP
CTR9	Q6PD62	9646	0.000322016	12	Non-VIP
CTSA	P10619	5476	8.54e-06	3	Non-VIP
CTXN1	P60606	404217	0.000149538	12	Non-VIP
CUL1	Q13616	8454	0.000331397	17	Non-VIP
CUL2	Q13617	8453	0.00333467	40	VIP
CUL4A	Q13619	8451	0.000321928	19	Non-VIP
CUL4B	Q13620-1	8450	0.000393113	23	Non-VIP
CUL7	Q14999	9820	0.000732797	19	Non-VIP
CUL9	Q8IWT3-3	23113	0.000948599	24	Non-VIP
CUX1	Q13948-2	1523	0.00100423	23	Non-VIP
CWC15	Q9P013	51503	0	1	Non-VIP
CWC27	Q6UX04	10283	8.2e-05	7	VIP
CXCR4	P61073-2	7852	0.00613476	95	Non-VIP
CXorf1	UNKNOWN	9142	0.000224	20	Non-VIP
CXorf27	O75409	25763	0.00254463	48	Non-VIP
CYB5B	O43169	80777	0.00397645	85	VIP
CYB5D2	Q8WUJ1	124936	0.000185987	8	Non-VIP
CYB5R3	P00387-2	1727	0.00146371	20	VIP
CYC1	P08574	1537	6.5e-05	9	Non-VIP
CYCS	P99999	54205	0.000497934	20	Non-VIP
CYP1A1	P04798	1543	0.000160884	11	Non-VIP
CYP26B1	Q9NR63	56603	2.1e-06	3	Non-VIP
CYP2A13	Q16696	1553	0	2	Non-VIP
CYP2J2	P51589	1573	0.000312782	15	Non-VIP
CYREN	Q9BWK5-2	78996	4.43e-05	6	Non-VIP
CYTB	P00156	4519	0.000116534	11	Non-VIP
DAAM1	Q9Y4D1-2	23002	0.000546807	13	Non-VIP
DAG1	Q14118	1605	0.000326705	22	Non-VIP
DAP3	P51398	7818	0.000276257	46	Non-VIP
DAPK1	P53355	1612	0	1	Non-VIP
DAXX	Q9UER7-2	1616	0.00138039	51	Non-VIP
DAZAP2	Q15038	9802	9.07e-06	2	Non-VIP
DBT	P11182	1629	0.000658328	17	Non-VIP
DCAF12	Q5T6F0	25853	0.00011662	8	Non-VIP
DCAF16	Q9NXF7	54876	0.000332776	16	Non-VIP
DCAF7	P61962	10238	0.00275464	36	VIP
DCAF8	Q5TAQ9	50717	0.000358415	15	Non-VIP
DCAKD	Q8WVC6	79877	0.00160819	27	VIP
DCC	P43146	1630	0	1	Non-VIP
DCK	P27707	1633	5.85e-06	2	Non-VIP
DCLRE1C	Q96SD1-2	64421	0	2	NIP
DCP1B	Q8IZD4	196513	0.000861747	14	Non-VIP
DCT	P40126	1638	9.94e-06	4	Non-VIP
DCTN6	O00399	10671	0.000160829	8	Non-VIP
DCTPP1	Q9H773	79077	0.000503271	2	VIP
DCUN1D2	Q6PH85	55208	0.000168547	9	Non-VIP
DCUN1D5	Q9BTE7	84259	0.000329236	13	Non-VIP
DDB2	Q92466	1643	0.00066794	23	Non-VIP
DDX1	Q92499	1653	6.69e-06	2	Non-VIP
DDX10	Q13206	1662	0.000139017	36	VIP
DDX18	Q9NVP1	8886	6.16e-06	27	Non-VIP
DDX19A	Q9NUU7	55308	0	2	Non-VIP
DDX20	Q9UHI6	11218	0.0007795	17	Non-VIP
DDX21	Q9NR30	9188	0.00452024	187	VIP
DDX24	Q9GZR7	57062	0.000956548	85	Non-VIP
DDX27	Q96GQ7	55661	0.000178487	88	Non-VIP
DDX28	Q9NUL7	55794	0.000480002	15	Non-VIP
DDX31	Q9H8H2	64794	0.00469164	109	Non-VIP
DDX41	Q9UJV9	51428	5.41e-06	6	Non-VIP
DDX47	Q9H0S4	51202	2.77e-05	6	Non-VIP
DDX50	Q9BQ39	79009	0.000618274	30	Non-VIP
DDX51	Q8N8A6	317781	0.000313238	41	Non-VIP
DDX54	Q8TDD1-2	79039	0.00129962	68	Non-VIP
DDX55	Q8NHQ9	57696	0.00129444	53	Non-VIP
DECR1	Q16698	1666	0.000166236	6	Non-VIP
DEDD	O75618-2	9191	1.75e-05	4	Non-VIP
DEF8	Q6ZN54-5	54849	1.96e-05	4	Non-VIP
DEFA1	P59665	1667	0.00079478	36	NIP
DEFA5	Q01523	1670	0.00137149	26	Non-VIP
DEFA6	Q01524	1671	0.000228742	8	Non-VIP
DEFB1	P60022	1672	5.31e-05	5	Non-VIP
DEFB104A	Q8WTQ1	140596	0	1	Non-VIP
DEFB107A	Q8IZN7	245910	8.6e-05	6	Non-VIP
DEFB121	Q5J5C9	245934	5.02e-06	4	Non-VIP
DEFB125	Q8N687	245938	0.000145044	9	Non-VIP
DEFB135	Q30KP9	613209	0.000493912	22	Non-VIP
DEFB136	Q30KP8	613210	0.000370415	18	Non-VIP
DENND2D	Q9H6A0	79961	0.000145203	8	Non-VIP
DEPDC5	O75140-4	9681	0	3	Non-VIP
DES	P17661	1674	0.000245009	13	Non-VIP
DFNA5	O60443	1687	0.000153816	16	Non-VIP
DGCR2	P98153	9993	0.00380246	62	NIP
DGCR8	Q8WYQ5-3	54487	0.000882712	75	Non-VIP
DGKE	P52429	8526	8.28e-06	5	Non-VIP
DGKZ	Q13574-2	8525	0.000961083	32	Non-VIP
DHFRL1	Q86XF0	200895	0.00139491	43	Non-VIP
DHRS2	Q13268	10202	0.00010695	7	Non-VIP
DHRS4	Q9BTZ2-4	10901	0.000380136	11	Non-VIP
DHRS7	Q9Y394-2	51635	0.000570033	32	Non-VIP
DHX30	Q7L2E3-2	22907	0.000264407	40	Non-VIP
DHX35	Q9H5Z1	60625	0.000766209	26	Non-VIP
DHX36	Q9H2U1-2	170506	8.27e-05	34	Non-VIP
DHX37	Q8IY37	57647	2.97e-07	5	Non-VIP
DHX57	Q6P158	90957	0.00405071	75	Non-VIP
DHX8	Q14562	1659	0.000262634	38	Non-VIP
DIABLO	Q9NR28-2	56616	0.000119553	6	Non-VIP
DIAPH1	O60610-2	1729	5.19e-05	4	Non-VIP
DIAPH3	Q9NSV4-1	81624	0.000648227	17	Non-VIP
DIEXF	Q68CQ4	27042	0.000433302	16	Non-VIP
DIRAS1	O95057	148252	0.000147512	8	Non-VIP
DIRAS2	Q96HU8	54769	0	1	Non-VIP
DIS3	Q9Y2L1	22894	0.000325031	12	Non-VIP
DIS3L	Q8TF46	115752	0.000247803	13	Non-VIP
DISC1	Q9NRI5-2	27185	0.0033682	47	Non-VIP
DKC1	O60832	1736	0.000799591	81	Non-VIP
DKK3	Q9UBP4	27122	0.0009579	27	Non-VIP
DKKL1	Q9UK85	27120	0.000381744	16	Non-VIP
DLK1	P80370	8788	0.000370804	19	Non-VIP
DLK2	Q6UY11-2	65989	0.000188628	12	Non-VIP
DMAP1	Q9NPF5	55929	0.00108464	15	NIP
DMD	P11532-2	1756	0.000187643	9	Non-VIP
DNAI1	Q9UI46	27019	8.65e-06	2	Non-VIP
DNAJA2	O60884	10294	0.00167953	31	Non-VIP
DNAJB11	Q9UBS4	51726	0.000256278	5	NIP
DNAJB3	Q8WWF6	414061	0.000370229	9	NIP
DNAJB9	Q9UBS3	4189	0.000876526	26	Non-VIP
DNAJC1	Q96KC8	64215	0.000392391	16	Non-VIP
DNAJC10	Q8IXB1-2	54431	0.00016432	10	Non-VIP
DNAJC11	Q9NVH1-2	55735	0.000100824	7	VIP
DNAJC12	Q9UKB3	56521	0.000488913	10	Non-VIP
DNAJC13	O75165	23317	0.0018454	22	Non-VIP
DNAJC19	Q96DA6	131118	0.000973343	28	VIP
DNAJC30	Q96LL9	84277	0.000578432	24	Non-VIP
DNAJC5	Q9H3Z4-2	80331	0.000135066	9	Non-VIP
DNAJC8	O75937	22826	3.81e-05	4	Non-VIP
DNAL1	Q4LDG9	83544	0	2	Non-VIP
DNASE1L2	Q92874	1775	0.000290661	7	Non-VIP
DNASE2B	Q8WZ79	58511	1.88e-05	4	Non-VIP
DNM1L	O00429-2	10059	0.000233792	11	Non-VIP
DNMT1	P26358-2	1786	0	1	VIP
DNTTIP2	Q5QJE6	30836	0.000343514	26	Non-VIP
DOCK11	Q5JSL3	139818	0.000212595	9	Non-VIP
DOCK5	Q9H7D0	80005	0.000115373	7	Non-VIP
DOCK6	Q96HP0	57572	6e-06	3	Non-VIP
DOCK7	Q96N67-2	85440	0.000233431	12	Non-VIP
DOHH	Q9BU89	83475	0	1	Non-VIP
DOLK	Q9UPQ8	22845	0.000271813	24	Non-VIP
DPEP1	P16444	1800	0.000430536	21	Non-VIP
DPEP2	Q9H4A9-2	64174	2.18e-05	6	Non-VIP
DPH3	Q96FX2	285381	0	1	Non-VIP
DPM2	O94777	8818	0.000682499	21	Non-VIP
DPPA3	Q6W0C5	359787	2.51e-05	4	Non-VIP
DPY19L1	Q2PZI1	23333	0.00124826	28	VIP
DSCR6	P57055	53820	0.0015324	43	Non-VIP
DST	Q03001-8	667	0.00034183	10	Non-VIP
DTNA	Q9Y4J8-2	1837	0.000132035	11	Non-VIP
DTNB	O60941-2	1838	0.000209153	12	Non-VIP
DTNBP1	Q96EV8	84062	0.000858958	34	Non-VIP
DUOXA2	Q1HG44	405753	8.44e-05	7	Non-VIP
DUSP11	O75319	8446	0.000400502	22	Non-VIP
DUSP16	Q9BY84	80824	0.00528943	64	NIP
DVL2	O14641	1856	0.000513847	16	Non-VIP
DYM	Q7RTS9	54808	0.000456571	32	Non-VIP
DYNLL1	P63167	8655	0.00178486	39	NIP
DYNLL2	Q96FJ2	140735	0.00258873	46	NIP
DYRK1A	Q13627-2	1859	0.000851713	20	Non-VIP
DYRK1B	Q9Y463	9149	0.00010776	11	Non-VIP
E4F1	Q66K89	1877	0.000839816	58	Non-VIP
EBNA1BP2	Q99848	10969	0.00026295	74	Non-VIP
ECI2	O75521-2	10455	4.12e-05	5	Non-VIP
ECSIT	Q9BQ95	51295	0.00305394	51	VIP
EDA	Q92838-3	1896	0.00209115	36	NIP
EDAR	Q9UNE0	10913	0.000475539	21	Non-VIP
EDDM3A	Q14507	10876	6.67e-05	14	Non-VIP
EDDM3B	P56851	64184	0.000196595	23	Non-VIP
EDEM1	Q92611	9695	0.000299049	17	Non-VIP
EDEM2	Q9BV94-2	55741	0.0016264	30	Non-VIP
EDEM3	Q9BZQ6	80267	0.000112512	10	VIP
EEA1	Q15075	8411	0.000292043	12	Non-VIP
EED	O75530-2	8726	0.00012163	8	Non-VIP
EEF1A2	Q05639	1917	0.00309272	29	Non-VIP
EFCAB1	Q9HAE3	79645	6.18e-05	7	Non-VIP
EFNA2	O43921	1943	8.52e-05	8	Non-VIP
EFNA4	P52798	1945	0.0031005	72	NIP
EFNB1	P98172	1947	0.0066588	77	NIP
EGFL7	Q9UHF1	51162	0.00131088	27	Non-VIP
EGFR	P00533	1956	0.000128051	13	Non-VIP
EIF2B2	P49770	8892	0.000618382	27	Non-VIP
EIF2B5	Q13144	8893	0.00129188	41	Non-VIP
EIF2C3	Q9H9G7-2	192669	8.54e-05	7	Non-VIP
EIF2C4	Q9HCK5	192670	0.000798324	15	Non-VIP
EIF3C	Q99613	8663	0.000177158	11	Non-VIP
EIF3D	O15371	8664	0.000103207	9	Non-VIP
EIF3E	P60228	3646	8.76e-05	9	Non-VIP
EIF3F	O00303	8665	8.62e-05	8	Non-VIP
EIF3H	O15372	8667	0.000236103	12	Non-VIP
EIF3I	Q13347	8668	3.46e-05	8	Non-VIP
EIF3J	O75822	8669	0.00025553	8	Non-VIP
EIF3L	Q9Y262	51386	3.36e-05	8	Non-VIP
EIF4A3	P38919	9775	3.31e-07	6	Non-VIP
EIF4E2	O60573	9470	0.00130851	16	VIP
EIF4EBP1	Q13541	1978	5.6e-06	2	Non-VIP
EIF4EBP2	Q13542	1979	0	1	Non-VIP
EIF4EBP3	O60516	8637	3.7e-06	2	Non-VIP
EIF4ENIF1	Q9NRA8-2	56478	5.72e-05	8	Non-VIP
ELAVL2	Q12926-2	1993	0.00237163	95	Non-VIP
ELAVL4	P26378-2	1996	0.000176708	13	Non-VIP
ELSPBP1	Q96BH3	64100	0.000146265	8	Non-VIP
EMB	Q6PCB8	133418	0.000695416	13	Non-VIP
EMILIN2	Q9BXX0	84034	0.000230181	14	Non-VIP
EMILIN3	Q9NT22	90187	0.00150041	29	Non-VIP
EMR4P	Q86SQ3-2	326342	3.73e-05	9	Non-VIP
EN1	Q05925	2019	0.000601222	14	Non-VIP
EN2	P19622	2020	0	1	Non-VIP
ENDOD1	O94919	23052	0.000411818	18	Non-VIP
ENOPH1	Q9UHY7	58478	2.22e-05	3	Non-VIP
ENPP1	P22413	5167	0.000435615	17	Non-VIP
ENPP3	O14638	5169	2.03e-06	2	Non-VIP
ENPP6	Q6UWR7	133121	0.000155497	12	Non-VIP
ENTHD1	Q8IYW4	150350	9.68e-05	12	Non-VIP
ENTPD1	P49961	953	0.000140327	8	Non-VIP
ENTPD4	Q9Y227-2	9583	5.86e-05	10	Non-VIP
EPB41L1	Q9H4G0-4	2036	0.000637735	30	Non-VIP
EPB41L2	O43491	2037	0.000173514	17	Non-VIP
EPB41L3	Q9Y2J2-2	23136	0.00113475	41	Non-VIP
EPB41L5	Q9HCM4-3	57669	0.00147679	35	Non-VIP
EPHA1	P21709	2041	0.000251911	28	Non-VIP
EPHA4	P54764	2043	0.000561873	17	Non-VIP
EPHA7	Q15375-2	2045	0.000750747	20	Non-VIP
EPHB2	P29323-2	2048	0.000228378	7	Non-VIP
EPHX1	P07099	2052	0.000179067	17	Non-VIP
EPN1	Q9Y6I3-1	29924	0.000315116	10	Non-VIP
EPN3	Q9H201-2	55040	0.00033884	14	Non-VIP
EPS15	P42566	2060	0.000566463	18	Non-VIP
EPS15L1	Q9UBC2	58513	0.000457166	23	Non-VIP
ERBB2IP	Q96RT1-2	55914	0.000393967	14	Non-VIP
ERC1	Q8IUD2-2	23085	0.00094031	19	VIP
ERCC5	P28715-2	2073	0	2	Non-VIP
ERCC6L	Q2NKX8	54821	0.000773931	18	Non-VIP
ERCC8	Q13216	1161	7.7e-05	6	Non-VIP
ERF	P50548	2077	0.00167778	27	Non-VIP
ERGIC1	Q969X5-2	57222	2.45e-05	3	VIP
ERGIC2	Q96RQ1	51290	0.000410194	19	Non-VIP
ERGIC3	Q9Y282-3	51614	0.000357494	18	Non-VIP
ERLEC1	Q96DZ1	27248	0.000244893	14	VIP
ERMAP	Q96PL5	114625	5.24e-05	5	Non-VIP
ERMP1	Q7Z2K6	79956	0.00219077	41	VIP
ERO1L	Q96HE7	30001	0	2	Non-VIP
ERO1LB	Q86YB8	56605	0.000574471	19	Non-VIP
ERP44	Q9BS26	23071	0.00343581	31	VIP
ESF1	Q9H501	51575	0.000601949	31	Non-VIP
ESRRA	P11474	2101	2.72e-06	2	Non-VIP
ETFA	P13804	2108	2.41e-05	3	VIP
ETFB	P38117	2109	0.0005147	7	NIP
EVPL	Q92817	2125	0.000108035	16	Non-VIP
EXOC1	Q9NV70-2	55763	0.00188538	41	Non-VIP
EXOC3	O60645-2	11336	0.00111578	34	Non-VIP
EXOC7	Q9UPT5-1	23265	0.000748961	33	Non-VIP
EXOC8	Q8IYI6	149371	0.000104015	16	Non-VIP
EXOG	Q9Y2C4	9941	0.00193497	26	Non-VIP
EXOSC1	Q9Y3B2	51013	0.000161764	16	Non-VIP
EXOSC10	Q01780-2	5394	0.000178635	14	Non-VIP
EXOSC2	Q13868	23404	0.000173979	21	VIP
EXOSC3	Q9NQT5	51010	0.000375663	21	VIP
EXOSC4	Q9NPD3	54512	8.74e-05	17	Non-VIP
EXOSC5	Q9NQT4	56915	0.000257371	23	VIP
EXOSC6	Q5RKV6	118460	0	8	Non-VIP
EXOSC7	Q15024	23016	0.000215107	17	Non-VIP
EXOSC8	Q96B26	11340	6.25e-05	15	VIP
EXOSC9	Q06265-2	5393	0	9	Non-VIP
EXT2	Q93063-2	2132	0.000250662	12	Non-VIP
EXTL2	Q9UBQ6	2135	0.000498173	21	Non-VIP
EXTL3	O43909	2137	0.00108501	31	Non-VIP
EZH1	Q92800-2	2145	0.000321235	28	Non-VIP
EZR	P15311	7430	0.000217105	8	Non-VIP
F2RL1	P55085	2150	1.29e-05	3	VIP
FADD	Q13158	8772	1.92e-05	3	Non-VIP
FADS1	O60427	3992	0.000824994	36	Non-VIP
FAF2	Q96CS3	23197	0.00117932	20	Non-VIP
FAM105B	Q96BN8	90268	0.000286539	14	Non-VIP
FAM108B1	Q5VST6	51104	0.000711144	29	Non-VIP
FAM115C	A6NFQ2	285966	0.00152819	25	Non-VIP
FAM117B	Q6P1L5	150864	0.000506487	17	Non-VIP
FAM120A	Q9NZB2-4	23196	0.00331951	83	Non-VIP
FAM120AOS	Q5T036	158293	0.000145759	6	Non-VIP
FAM123B	Q5JTC6	139285	0.000507979	16	Non-VIP
FAM127A	A6ZKI3	8933	0.000500737	18	Non-VIP
FAM129B	Q96TA1	64855	9.83e-06	7	Non-VIP
FAM133A	Q8N9E0	286499	1.22e-05	6	Non-VIP
FAM134A	Q8NC44	79137	4.1e-05	9	Non-VIP
FAM134C	Q86VR2	162427	0.000512312	32	Non-VIP
FAM136A	Q96C01	84908	0.00139845	20	Non-VIP
FAM160B2	Q86V87	64760	0	1	Non-VIP
FAM162A	Q96A26	26355	0.00033254	13	VIP
FAM163B	P0C2L3	642968	0.000138197	5	NIP
FAM167A	Q96KS9	83648	0.000670687	22	Non-VIP
FAM168A	Q92567-2	23201	0.000551876	19	Non-VIP
FAM169A	Q9Y6X4	26049	1.07e-05	2	Non-VIP
FAM171B	Q6P995	165215	2.58e-05	5	Non-VIP
FAM172A	Q8WUF8	83989	0.000203886	10	Non-VIP
FAM174A	Q8TBP5	345757	0.000536035	16	NIP
FAM176B	Q9NVM1	55194	0.000995562	26	Non-VIP
FAM177A1	Q8N128	283635	0.000182898	8	Non-VIP
FAM189A2	Q15884	9413	0.00117927	27	Non-VIP
FAM189B	P81408-2	10712	0.00099232	37	Non-VIP
FAM18B2	Q96ET8-3	201158	0.000669634	35	Non-VIP
FAM19A3	Q7Z5A8-2	284467	0.00151089	26	Non-VIP
FAM20B	O75063	9917	0.000788436	25	Non-VIP
FAM21A	Q641Q2	387680	3.5e-05	4	Non-VIP
FAM24B	Q8N5W8	196792	0.00136214	22	Non-VIP
FAM38A	Q92508	9780	0.000560132	19	Non-VIP
FAM3C	Q92520	10447	0.00038231	17	Non-VIP
FAM40B	Q9ULQ0	57464	0.000146554	10	Non-VIP
FAM53B	Q14153	9679	5.43e-05	6	Non-VIP
FAM53C	Q9NYF3	51307	9.23e-05	10	Non-VIP
FAM54B	Q9H019-3	56181	0.000759661	17	Non-VIP
FAM55C	Q969Y0	91775	0.000186481	21	Non-VIP
FAM59A	Q9H706-2	64762	0.000153909	8	Non-VIP
FAM60A	Q9NP50	58516	0.000543083	23	Non-VIP
FAM63B	Q8NBR6-2	54629	0.000174635	12	Non-VIP
FAM65C	Q96MK2-2	140876	7.45e-05	4	Non-VIP
FAM71F2	Q6NXP2-2	346653	0	2	Non-VIP
FAM73A	Q8NAN2	374986	0.000946981	22	Non-VIP
FAM76B	Q5HYJ3	143684	4.45e-06	2	Non-VIP
FAM81B	Q96LP2	153643	2.13e-06	3	Non-VIP
FAM82A1	Q96LZ7	151393	0.000121646	5	Non-VIP
FAM8A1	Q9UBU6	51439	0.00113515	29	VIP
FAM90A1	Q86YD7	55138	1.62e-05	5	Non-VIP
FAM98A	Q8NCA5-2	25940	0.000284789	10	VIP
FAM9A	Q8IZU1	171482	5.46e-05	8	Non-VIP
FAM9C	Q8IZT9	171484	0.00137968	25	NIP
FAR2	Q96K12	55711	0.000814148	33	VIP
FARSB	Q9NSD9	10056	0.000133904	9	Non-VIP
FASTK	Q14296	10922	0	1	Non-VIP
FASTKD5	Q7L8L6	60493	0.000114141	5	VIP
FAT1	Q14517	2195	0.000217438	12	Non-VIP
FAT4	Q6V0I7-3	79633	0.00097401	19	Non-VIP
FAU	P62861	2197	9.76e-06	19	Non-VIP
FBL	P22087	2091	0.0005559	23	Non-VIP
FBLN1	P23142-3	2192	0.000837935	24	Non-VIP
FBLN5	Q9UBX5	10516	0.0190527	140	VIP
FBN1	P35555	2200	8.66e-05	8	VIP
FBN2	P35556	2201	0.00101153	25	VIP
FBRS	Q9HAH7-1	64319	0.000309573	14	Non-VIP
FBRSL1	Q9HCM7	57666	8.13e-06	7	Non-VIP
FBXL12	Q9NXK8	54850	0	1	VIP
FBXL14	Q8N1E6	144699	0.000439376	13	Non-VIP
FBXL15	Q9H469	79176	7.95e-07	4	Non-VIP
FBXL18	Q96ME1-2	80028	0.000103026	7	Non-VIP
FBXL4	Q9UKA2	26235	0.000199303	9	Non-VIP
FBXL5	Q9UKA1	26234	0.000267963	14	Non-VIP
FBXO10	Q9UK96	26267	0.00108572	21	Non-VIP
FBXO11	Q86XK2-5	80204	0.00286409	39	Non-VIP
FBXO17	Q96EF6	115290	0.000197806	12	Non-VIP
FBXO18	Q8NFZ0-2	84893	9.95e-06	4	Non-VIP
FBXO2	Q9UK22	26232	0.0145291	129	NIP
FBXO21	O94952-1	23014	0.000162337	8	Non-VIP
FBXO30	Q8TB52	84085	7.9e-05	7	Non-VIP
FBXO31	Q5XUX0	79791	7.95e-07	2	Non-VIP
FBXO38	Q6PIJ6-2	81545	0.000172618	11	Non-VIP
FBXO42	Q6P3S6	54455	2.13e-05	5	Non-VIP
FBXO45	P0C2W1	200933	0.00216195	36	Non-VIP
FBXO6	Q9NRD1	26270	0.000206169	10	NIP
FBXO7	Q9Y3I1	25793	0.00206765	33	Non-VIP
FBXO9	Q9UK97-2	26268	3.2e-05	4	Non-VIP
FBXW11	Q9UKB1-2	23291	0.00223727	39	Non-VIP
FBXW2	Q9UKT8-2	26190	3.7e-05	8	Non-VIP
FBXW5	Q969U6	54461	0.00115928	20	Non-VIP
FBXW7	Q969H0	55294	0.000260273	9	Non-VIP
FBXW8	Q8N3Y1-2	26259	0.000696515	20	Non-VIP
FCHO2	Q0JRZ9	115548	3.36e-05	7	Non-VIP
FEM1A	Q9BSK4	55527	0.00150157	23	Non-VIP
FEM1B	Q9UK73	10116	0.0020881	33	Non-VIP
FEM1C	Q96JP0	56929	1.12e-06	3	Non-VIP
FERD3L	Q96RJ6	222894	0	3	Non-VIP
FEZ1	Q99689	9638	0.000382263	12	Non-VIP
FGB	P02675	2244	0.00248381	31	Non-VIP
FGF11	Q92914	2256	0.00023164	15	Non-VIP
FGF13	Q92913-2	2258	0.000888668	90	NIP
FGF17	O60258-2	8822	7.9e-05	26	Non-VIP
FGF8	P55075-2	2253	0.000394436	49	Non-VIP
FGFBP1	Q14512	9982	0.00039041	87	Non-VIP
FGFBP2	Q9BYJ0	83888	0	2	Non-VIP
FGFR1	P11362-14	2260	0.000977441	26	Non-VIP
FGFR1OP	O95684-2	11116	0.000430943	17	Non-VIP
FGFR1OP2	Q9NVK5-3	26127	0.000262471	14	Non-VIP
FGFR2	P21802-10	2263	0.000914998	21	Non-VIP
FGFRL1	Q8N441	53834	9.08e-05	7	Non-VIP
FGL1	Q08830	2267	0.000927515	19	Non-VIP
FGL2	Q14314	10875	0.000262326	6	NIP
FHL2	Q14192	2274	0.00506886	47	Non-VIP
FHL3	Q13643	2275	2.52e-05	5	Non-VIP
FHOD1	Q9Y613	29109	0.000267154	8	Non-VIP
FIGF	O43915	2277	4.21e-05	4	Non-VIP
FIGLA	Q6QHK4	344018	3.64e-05	3	Non-VIP
FILIP1	Q7Z7B0	27145	6.61e-05	7	Non-VIP
FIP1L1	Q6UN15-3	81608	3.18e-06	3	Non-VIP
FIS1	Q9Y3D6	51024	0.000122002	13	Non-VIP
FKBP10	Q96AY3	60681	1.27e-05	3	VIP
FKBP14	Q9NWM8	55033	0.000637553	24	Non-VIP
FKBP15	Q5T1M5	23307	0.0011055	19	VIP
FKBP7	Q9Y680-2	51661	0.00201964	19	VIP
FKRP	Q9H9S5	79147	0.000223256	20	Non-VIP
FLAD1	Q8NFF5-2	80308	0.000253005	10	Non-VIP
FLG	P20930	2312	4.39e-05	10	Non-VIP
FLII	Q13045	2314	0.000449701	14	Non-VIP
FLT1	P17948-2	2321	0.000204627	5	Non-VIP
FLT4	P35916-2	2324	0.00020671	10	Non-VIP
FLVCR1	Q9Y5Y0	28982	0.000584398	24	Non-VIP
FN1	P02751-15	2335	0.00119886	22	Non-VIP
FNBP4	Q8N3X1-2	23360	0.00013545	9	Non-VIP
FNDC4	Q9H6D8	64838	1.37e-05	4	Non-VIP
FNTA	P49354	2339	0.00054642	17	Non-VIP
FNTB	P49356	2342	0.00152691	27	Non-VIP
FOSL1	P15407	8061	9.66e-06	5	Non-VIP
FOXC1	Q12948	2296	0.000232776	9	Non-VIP
FOXD4L6	Q3SYB3	653404	5.95e-05	8	Non-VIP
FOXE1	O00358	2304	4.11e-05	2	Non-VIP
FOXF1	Q12946	2294	0.00019607	9	Non-VIP
FOXF2	Q12947	2295	0.000360257	10	Non-VIP
FOXG1	P55316	2290	0	1	Non-VIP
FOXK1	P85037	221937	0.00157647	25	Non-VIP
FOXRED1	Q96CU9-3	55572	0.000260555	8	Non-VIP
FOXRED2	Q8IWF2	80020	0.000182735	9	VIP
FPR1	P21462	2357	0.000913113	43	Non-VIP
FPR2	P25090	2358	0.00033615	28	Non-VIP
FREM2	Q5SZK8-2	341640	0.000398206	15	Non-VIP
FRMD5	Q7Z6J6-2	84978	0.000221315	14	Non-VIP
FRYL	O94915	285527	0.000213922	12	Non-VIP
FSD1	Q9BTV5	79187	0.000409782	13	Non-VIP
FSD2	A1L4K1	123722	5.72e-05	7	Non-VIP
FTL	P02792	2512	0.00755486	85	NIP
FTSJ2	Q9UI43	29960	0.00179737	27	Non-VIP
FTSJ3	Q8IY81	117246	0.00411625	121	Non-VIP
FUCA1	P04066	2517	2.78e-05	4	Non-VIP
FUCA2	Q9BTY2	2519	2.64e-05	4	Non-VIP
FUNDC2	Q9BWH2	65991	8.09e-05	9	Non-VIP
FURIN	P09958	5045	0.000311874	12	Non-VIP
FUT3	P21217	2525	2.81e-05	8	Non-VIP
FXC1	Q9Y5J6	26515	0.000123586	7	Non-VIP
FXR2	P51116	9513	0.000489465	15	Non-VIP
FXYD6	Q9H0Q3	53826	9.22e-05	14	Non-VIP
FYCO1	Q9BQS8	79443	0.00172229	32	VIP
FZD10	Q9ULW2	11211	0.000322289	26	Non-VIP
FZD2	Q14332	2535	0.000828905	38	Non-VIP
G3BP1	Q13283	10146	1.89e-06	3	VIP
G3BP2	Q9UN86-2	9908	0.00026137	9	VIP
GABRE	P78334	2564	0.000174719	10	Non-VIP
GABRG2	P18507	2566	8.42e-05	9	Non-VIP
GAGE2E	Q9UEU5	26749	5.46e-05	10	Non-VIP
GAGE5	Q13069	2577	0.000206378	21	Non-VIP
GAL3ST2	Q9H3Q3	64090	0.000112744	10	Non-VIP
GALC	P54803	2581	0.000338752	10	Non-VIP
GALNT12	Q8IXK2	79695	0.000329588	19	Non-VIP
GALNT6	Q8NCL4	11226	0.00100394	19	Non-VIP
GALNT7	Q86SF2	51809	0.000377723	19	Non-VIP
GALNTL1	Q8N428-2	57452	0.000274122	13	Non-VIP
GALNTL4	Q6P9A2	374378	0.000240852	21	Non-VIP
GALNTL5	Q7Z4T8	168391	0	1	Non-VIP
GALP	Q9UBC7	85569	1.66e-05	2	Non-VIP
GAN	Q9H2C0	8139	0.000663363	14	Non-VIP
GAST	P01350	2520	0.000110381	6	Non-VIP
GATA6	Q92908-2	2627	0	1	Non-VIP
GATAD2B	Q8WXI9	57459	0.00066495	20	Non-VIP
GATM	P50440-2	2628	4.27e-05	2	Non-VIP
GBA3	Q9H227-2	57733	6.2e-05	5	Non-VIP
GBF1	Q92538	8729	0.000197886	22	Non-VIP
GCC1	Q96CN9	79571	3.37e-05	4	VIP
GCC2	Q8IWJ2	9648	0.000638038	19	VIP
GCGR	P47871	2642	0.00115901	45	Non-VIP
GCHFR	P30047	2644	5.85e-05	5	Non-VIP
GCNT2	Q8NFS9	2651	7.13e-05	5	Non-VIP
GCNT3	O95395	9245	5.12e-05	5	Non-VIP
GDAP1	Q8TB36	54332	1.38e-05	4	Non-VIP
GDE1	Q9NZC3	51573	6.58e-05	7	Non-VIP
GDF10	P55107	2662	0	1	Non-VIP
GDF11	O95390	10220	0.000825792	28	Non-VIP
GDF15	Q99988	9518	0.00103943	24	VIP
GDF3	Q9NR23	9573	8.51e-06	2	Non-VIP
GDI1	P31150	2664	0.000742822	19	NIP
GDI2	P50395	2665	0.000144864	11	NIP
GDPD3	Q7L5L3-1	79153	2.37e-05	7	Non-VIP
GEMIN5	Q8TEQ6	25929	0.000716831	21	Non-VIP
GFAP	P14136-2	2670	0.000281315	10	Non-VIP
GFER	P55789	2671	0.00387651	38	VIP
GFOD1	Q9NXC2	54438	0.000315982	8	Non-VIP
GFPT2	O94808	9945	0.000409	10	Non-VIP
GGCX	P38435	2677	2.7e-05	4	VIP
GGH	Q92820	8836	4.03e-05	5	VIP
GHDC	Q8N2G8	84514	0.000429499	29	Non-VIP
GHITM	Q9H3K2	27069	0.0037987	45	VIP
GHRL	Q9UBU3-2	51738	0.000316072	8	Non-VIP
GIGYF1	O75420	64599	0.000140773	8	Non-VIP
GIGYF2	Q6Y7W6-3	26058	0.000210133	12	VIP
GIMAP2	Q9UG22	26157	2.04e-05	2	Non-VIP
GIMAP8	Q8ND71	155038	1.33e-05	4	Non-VIP
GIP	P09681	2695	0.00025597	10	Non-VIP
GIT1	Q9Y2X7-3	28964	0.000771501	15	Non-VIP
GJA8	P48165	2703	0.000172624	16	Non-VIP
GJB7	Q6PEY0	375519	0.00011166	6	Non-VIP
GK	P32189-1	2710	0.000598367	25	Non-VIP
GLA	P06280	2717	0.000175454	6	VIP
GLB1L	Q6UWU2	79411	0.000128607	13	Non-VIP
GLB1L2	Q8IW92	89944	0.000830554	26	Non-VIP
GLB1L3	Q8NCI6-4	112937	1.33e-05	2	Non-VIP
GLCE	O94923	26035	0.000337306	21	Non-VIP
GLE1	Q53GS7	2733	0.00210939	55	Non-VIP
GLI4	P10075	2738	0.00224066	93	Non-VIP
GLMN	Q92990	11146	0.00380018	48	Non-VIP
GLRB	P48167	2743	0.000354571	23	Non-VIP
GLT25D2	Q8IYK4	23127	0.000573649	20	Non-VIP
GLTSCR2	Q9NZM5	29997	0.00100584	76	Non-VIP
GLYR1	Q49A26-2	84656	0.000437814	66	Non-VIP
GM2A	P17900	2760	8.83e-05	12	Non-VIP
GMCL1	Q96IK5	64395	0.00105431	23	Non-VIP
GMNN	O75496	51053	0.0010812	23	Non-VIP
GMPPB	Q9Y5P6-2	29925	6.46e-05	4	Non-VIP
GNA13	Q14344	10672	0.00106423	16	Non-VIP
GNAI1	P63096	2770	0.000409172	11	Non-VIP
GNAI3	P08754	2773	0.000613092	14	Non-VIP
GNAQ	P50148	2776	0.000350197	11	Non-VIP
GNAS	P63092-2	2778	0.000755946	14	Non-VIP
GNAT2	P19087	2780	9.98e-05	6	Non-VIP
GNAT3	A8MTJ3	346562	5.43e-06	2	Non-VIP
GNB1	P62873	2782	0.000726699	23	VIP
GNB2	P62879	2783	0.000224717	17	Non-VIP
GNB2L1	P63244	10399	0	2	Non-VIP
GNB3	P16520	2784	1.21e-06	4	Non-VIP
GNB4	Q9HAV0	59345	6.14e-05	10	Non-VIP
GNB5	O14775-2	10681	4.7e-05	7	Non-VIP
GNG10	P50151	2790	5.36e-05	10	Non-VIP
GNG2	P59768	54331	0.000548853	17	Non-VIP
GNG3	P63215	2785	3.44e-05	8	Non-VIP
GNG5	P63218	2787	0.000197635	13	VIP
GNG7	O60262	2788	5.02e-05	5	Non-VIP
GNG8	Q9UK08	94235	0.00511997	43	Non-VIP
GNGT1	P63211	2792	2.86e-05	8	Non-VIP
GNL2	Q13823	29889	0.00245193	117	Non-VIP
GNL3L	Q9NVN8	54552	0.000630627	17	Non-VIP
GNPAT	O15228	8443	0.000895517	25	Non-VIP
GOLGA2	Q08379	2801	0.00249652	33	VIP
GOLGA3	Q08378-2	2802	0.000255074	14	VIP
GOLGA5	Q8TBA6-2	9950	0.00135302	36	Non-VIP
GOLGA6L2	Q8N9W4-2	283685	8.73e-05	9	Non-VIP
GOLGA7	Q7Z5G4	51125	0.000116487	9	VIP
GOLGA7B	Q2TAP0	401647	1.16e-05	3	Non-VIP
GOLGB1	Q14789	2804	0.000407658	12	VIP
GOLIM4	O00461	27333	0.000778318	33	Non-VIP
GOLM1	Q8NBJ4-2	51280	0.0015401	33	Non-VIP
GOLT1B	Q9Y3E0	51026	1.92e-05	6	Non-VIP
GOPC	Q9HD26-2	57120	0.00102675	20	Non-VIP
GORASP1	Q9BQQ3-2	64689	0.00446275	42	VIP
GORASP2	Q9H8Y8-2	26003	3.07e-05	5	Non-VIP
GOSR1	O95249	9527	0.000415044	24	Non-VIP
GOT1	P17174	2805	0.0037068	61	NIP
GP1BB	P13224-2	2812	0.00129378	33	Non-VIP
GP5	P40197	2814	0.000120633	8	Non-VIP
GP9	P14770	2815	2.28e-05	5	Non-VIP
GPAA1	O43292	8733	0.00172897	25	VIP
GPAT2	Q6NUI2-5	150763	0	1	Non-VIP
GPATCH2	Q9NW75-2	55105	1.27e-05	5	Non-VIP
GPATCH4	Q5T3I0-3	54865	0.000119045	46	Non-VIP
GPATCH8	Q9UKJ3-2	23131	0.000245699	21	Non-VIP
GPBP1L1	Q9HC44	60313	0.00138555	26	Non-VIP
GPC3	P51654	2719	0.0026901	35	Non-VIP
GPD2	P43304-2	2820	0.000428677	19	Non-VIP
GPHA2	Q96T91	170589	6.02e-06	4	Non-VIP
GPIHBP1	Q8IV16	338328	0.00239632	55	NIP
GPM6A	P51674	2823	0.00336387	41	Non-VIP
GPR114	Q8IZF4	221188	0.00136947	35	NIP
GPR12	P47775	2835	0.000773285	37	Non-VIP
GPR156	Q8NFN8	165829	0.00179765	34	Non-VIP
GPR161	Q8N6U8-3	23432	0.000411765	11	Non-VIP
GPR17	Q13304-2	2840	0.00814944	121	NIP
GPR182	O15218	11318	0.0027599	76	Non-VIP
GPR21	Q99679	2844	0.000554965	30	Non-VIP
GPR34	Q9UPC5	2857	6.4e-05	9	Non-VIP
GPR37	O15354	2861	3.1e-05	4	Non-VIP
GPR50	Q13585	9248	0.000534311	28	Non-VIP
GPR52	Q9Y2T5	9293	1.34e-05	7	Non-VIP
GPR77	Q9P296	27202	0.000284042	18	Non-VIP
GPR88	Q9GZN0	54112	8.44e-05	8	Non-VIP
GPR89A	B7ZAQ6-2	653519	0.00214061	65	Non-VIP
GPR98	Q8WXG9	84059	0.000282417	15	Non-VIP
GPRC5B	Q9NZH0	51704	0.000128917	15	Non-VIP
GPRC5C	Q9NQ84-2	55890	0.00110006	32	Non-VIP
GPRC5D	Q9NZD1	55507	0.000484923	22	Non-VIP
GPS1	Q13098-5	2873	0.000669715	31	Non-VIP
GPSM1	Q86YR5-4	26086	5.63e-05	4	Non-VIP
GPSM3	Q9Y4H4	63940	0.000593483	15	Non-VIP
GPX1	P07203	2876	3e-06	2	VIP
GPX7	Q96SL4	2882	8.3e-05	7	Non-VIP
GRAMD1C	Q8IYS0	54762	4.96e-05	6	Non-VIP
GREM2	Q9H772	64388	0.000393102	17	Non-VIP
GRIN2A	Q12879	2903	0.000468382	16	Non-VIP
GRIPAP1	Q4V328	56850	0.00221171	23	VIP
GRK7	Q8WTQ7	131890	8.39e-05	5	Non-VIP
GRN	P28799	2896	0.00146935	28	Non-VIP
GRPEL1	Q9HAV7	80273	0.000181369	10	VIP
GRPEL2	Q8TAA5	134266	0.000121329	6	Non-VIP
GRSF1	Q12849	2926	7.52e-08	7	Non-VIP
GSPT2	Q8IYD1	23708	0.000166117	22	NIP
GSX1	Q9H4S2	219409	0.0010153	20	NIP
GTF2F2	P13984	2963	0.00102842	24	VIP
GTPBP1	O00178	9567	2.03e-05	3	Non-VIP
GTPBP10	A4D1E9	85865	0.000243712	21	Non-VIP
GTPBP4	Q9BZE4	23560	0.00103584	67	Non-VIP
GTPBP8	Q8N3Z3	29083	0.000160604	10	Non-VIP
GTSE1	Q9NYZ3	51512	0.000652459	18	Non-VIP
GUCD1	B5MCL7	83606	4.81e-05	5	Non-VIP
GUCY1A3	Q6PJR4	2982	7.72e-05	14	Non-VIP
GUCY1B3	Q02153-2	2983	0.00025432	10	Non-VIP
GUK1	Q16774	2987	4.46e-06	2	Non-VIP
GULP1	Q9UBP9	51454	4.18e-05	4	Non-VIP
GUSBP5	UNKNOWN	441046	0.000550343	21	Non-VIP
GXYLT2	A0PJZ3	727936	0.00025371	9	Non-VIP
GYG2	O15488-2	8908	9.75e-05	5	Non-VIP
GYLTL1B	Q8N3Y3	120071	0.000219623	22	Non-VIP
GYPA	P02724	2993	0.00329847	76	NIP
GYPB	P06028	2994	0.000713239	26	Non-VIP
GZF1	Q9H116	64412	5.4e-05	53	Non-VIP
H1FNT	Q75WM6	341567	0.00084	88	Non-VIP
H2AFB2	P0C5Z0	474381	0.000663014	87	Non-VIP
H2AFB3	P0C5Z0	83740	0.00117473	94	Non-VIP
H2AFJ	Q9BTM1	55766	0.000288765	27	Non-VIP
H2AFX	P16104	3014	0.00173174	70	Non-VIP
H2AFY2	Q9P0M6	55506	0.00115663	61	Non-VIP
H2AFZ	P0C0S5	3015	5.06e-05	13	Non-VIP
H2BFWT	Q7Z2G1	158983	2.82e-05	4	Non-VIP
HABP4	Q5JVS0-2	22927	0.000139372	18	Non-VIP
HADHA	P40939	3030	0.000391028	14	Non-VIP
HADHB	P55084	3032	0.000301661	13	Non-VIP
HAGHL	Q6PII5-2	84264	0	1	Non-VIP
HAND2	P61296	9464	0	2	Non-VIP
HAO2	Q9NYQ3	51179	0.000312843	11	Non-VIP
HARS2	P49590	23438	0.000978305	21	NIP
HAUS7	Q99871-2	55559	0.00159579	28	Non-VIP
HAVCR2	Q8TDQ0-2	84868	0.000608146	20	NIP
HAX1	O00165-2	10456	0.000369407	17	Non-VIP
HBS1L	Q9Y450-4	10767	0.00157103	25	Non-VIP
HBXIP	O43504	10542	0.000691572	11	Non-VIP
HBZ	P02008	3050	6.96e-05	5	Non-VIP
HCCS	P53701	3052	0.000686827	15	Non-VIP
HCFC2	Q9Y5Z7	29915	0.000588372	17	Non-VIP
HCN1	O60741	348980	0.000300497	26	Non-VIP
HCRT	O43612	3060	3.05e-05	2	Non-VIP
HCRTR2	O43614	3062	0.000236364	21	Non-VIP
HCST	Q9UBK5	10870	0.00608677	98	NIP
HDAC1	Q13547	3065	0.00170783	42	Non-VIP
HDAC2	Q92769	3066	0.000798906	27	VIP
HDAC7	Q8WUI4-3	51564	0.000207555	7	Non-VIP
HDGFRP2	Q7Z4V5-2	84717	0.000381641	19	Non-VIP
HDLBP	Q00341	3069	0.00144173	21	Non-VIP
HEATR2	Q86Y56	54919	0.00060664	44	Non-VIP
HEATR3	Q7Z4Q2-2	55027	0.00513013	69	VIP
HECTD1	Q9ULT8	25831	0.00362603	37	VIP
HELLS	Q9NRZ9-2	3070	0.000915639	24	Non-VIP
HEPACAM2	A8MVW5-2	253012	6.1e-05	9	Non-VIP
HERC2	O95714	8924	0.001544	28	Non-VIP
HERC2P9	UNKNOWN	440248	1.01e-05	3	Non-VIP
HERC4	Q5GLZ8-2	26091	0.000135194	9	Non-VIP
HERC5	Q9UII4	51191	3.87e-05	32	Non-VIP
HES1	Q14469	3280	3.34e-06	3	Non-VIP
HES4	Q9HCC6	57801	7.63e-06	3	Non-VIP
HES6	Q96HZ4	55502	0.000177528	7	Non-VIP
HEXIM1	O94992	10614	0.00044464	23	Non-VIP
HEXIM2	Q96MH2	124790	0.00114599	15	Non-VIP
HEY1	Q9Y5J3-2	23462	0.000388441	8	Non-VIP
HFE	Q6B0J5	3077	0.00126965	36	Non-VIP
HGF	P14210-2	3082	0	1	Non-VIP
HGFAC	Q04756	3083	0.00013434	8	Non-VIP
HIBCH	Q6NVY1-2	26275	0.000608414	14	Non-VIP
HIC2	Q96JB3-2	23119	7e-05	7	Non-VIP
HIF1AN	Q9NWT6	55662	0.000779424	20	Non-VIP
HIGD2A	Q9BW72	192286	4.17e-05	4	Non-VIP
HINT2	Q9BX68	84681	0.000117167	7	Non-VIP
HINT3	Q9NQE9	135114	0.00024934	10	Non-VIP
HIP1R	O75146	9026	0.00111709	29	Non-VIP
HIRIP3	Q9BW71	8479	0.000134914	8	Non-VIP
HIST1H1A	Q02539	3024	0.00122274	72	Non-VIP
HIST1H1B	P16401	3009	0.00204029	87	Non-VIP
HIST1H1C	P16403	3006	0.00231834	115	Non-VIP
HIST1H1D	P16402	3007	0.00071183	78	Non-VIP
HIST1H1E	P10412	3008	0.000247091	60	Non-VIP
HIST1H1T	P22492	3010	0.000772584	97	Non-VIP
HIST1H2AB	P04908	8335	0.000569531	33	Non-VIP
HIST1H2AE	P04908	3012	9e-05	15	Non-VIP
HIST1H2AM	P0C0S8	8336	0.00110903	58	Non-VIP
HIST1H2BA	Q96A08	255626	0.000197373	16	Non-VIP
HIST2H2AC	Q16777	8338	0.00164025	46	Non-VIP
HIST3H2BB	Q8N257	128312	0.000224131	21	Non-VIP
HK3	P52790	3101	7.73e-06	2	Non-VIP
HLA-C	P04222	3107	0.000473416	28	Non-VIP
HLA-DPA1	P20036	3113	0.0008292	26	Non-VIP
HLA-DQA1	E9PMV2	3117	0.00109738	28	Non-VIP
HLA-DQB1	A2AAZ0	3119	1.47e-05	5	Non-VIP
HLA-DQB2	P05538	3120	2.38e-05	2	Non-VIP
HLA-DRA	P01903	3122	0.000250149	14	Non-VIP
HLTF	Q14527	6596	0.000192176	8	Non-VIP
HLX	Q14774	3142	0.000279312	10	Non-VIP
HMG20A	Q9NP66	10363	0.000563044	13	Non-VIP
HMG20B	Q9P0W2	10362	5.87e-05	7	Non-VIP
HMGA2	P52926	8091	6.38e-05	8	Non-VIP
HMGCR	P04035-2	3156	0.000319703	21	Non-VIP
HMGCS2	P54868	3158	0	1	Non-VIP
HMOX1	P09601	3162	0.00109093	28	VIP
HNRNPA1	P09651-2	3178	7.98e-05	17	Non-VIP
HNRNPC	P07910-2	3183	0.0010081	85	Non-VIP
HNRNPCL1	O60812	343069	0.000447256	52	Non-VIP
HNRNPCL2	B2RXH8	440563	0.00838427	97	NIP
HNRNPR	O43390	10236	1.4e-05	15	Non-VIP
HNRNPU	Q00839-2	3192	0.000694575	40	Non-VIP
HNRNPUL2	Q1KMD3	221092	0.000860249	65	Non-VIP
HOMER1	Q86YM7	9456	0.000466877	17	Non-VIP
HOMER3	Q9NSC5	9454	7.39e-05	8	Non-VIP
HOOK1	Q9UJC3	51361	0.00126306	24	VIP
HOOK3	Q86VS8	84376	0.00173677	32	Non-VIP
HOXA4	Q00056	3201	5.85e-06	2	Non-VIP
HOXA5	P20719	3202	0.000232606	7	Non-VIP
HOXA7	P31268	3204	0.000421916	11	Non-VIP
HOXB1	P14653	3211	0	1	Non-VIP
HOXB3	P14651	3213	1.31e-05	2	Non-VIP
HOXB5	P09067	3215	6.46e-05	4	Non-VIP
HOXC5	Q00444	3222	0.000239599	10	Non-VIP
HOXC8	P31273	3224	0.000178415	6	Non-VIP
HOXC9	P31274	3225	0.000392339	9	Non-VIP
HP1BP3	Q5SSJ5-2	50809	0.000288061	74	Non-VIP
HPCA	P84074	3208	0.000123748	7	Non-VIP
HPCAL1	P37235	3241	0.000500668	14	Non-VIP
HPD	P32754	3242	0	1	Non-VIP
HPN	P05981	3249	0.00115967	40	NIP
HPSE	Q9Y251	10855	0.000282635	12	Non-VIP
HRAS	P01112	3265	0.000289358	9	Non-VIP
HRASLS2	Q9NWW9	54979	5.41e-05	4	Non-VIP
HRG	P04196	3273	0.000349895	10	Non-VIP
HS2ST1	Q7LGA3-2	9653	0.000346087	17	VIP
HS6ST2	Q96MM7-2	90161	8.37e-05	14	VIP
HS6ST3	Q8IZP7	266722	1.31e-05	2	Non-VIP
HSBP1	O75506	3281	0.00125236	24	VIP
HSD11B1	P28845	3290	3.83e-07	2	Non-VIP
HSD17B1	P14061	3292	5.31e-05	7	Non-VIP
HSD17B4	P51659	3295	1.03e-05	2	Non-VIP
HSD17B7P2	UNKNOWN	158160	7.61e-05	6	Non-VIP
HSDL1	Q3SXM5	83693	0.000555841	24	Non-VIP
HSDL2	Q6YN16-2	84263	9.11e-05	5	NIP
HSF2BP	O75031	11077	3.52e-05	6	Non-VIP
HSP90AA1	P07900-2	3320	0.000690611	17	Non-VIP
HSP90B1	P14625	7184	2.89e-07	2	Non-VIP
HSPA12B	Q96MM6	116835	0.000118432	8	Non-VIP
HSPA1A	F5GZ62	3303	0.00585372	65	NIP
HSPA2	P54652	3306	0.00356551	51	NIP
HSPA5	P11021	3309	0.00931459	84	NIP
HSPA8	P11142	3312	0.00868851	67	NIP
HSPA9	P38646	3313	0.000162875	8	Non-VIP
HSPB9	Q9BQS6	94086	0.000130186	5	Non-VIP
HSPD1	P10809	3329	0.00235501	31	Non-VIP
HTATSF1	O43719	27336	7.4e-05	9	Non-VIP
HTR2C	P28335	3358	0.000810151	38	Non-VIP
HTR3A	P46098-2	3359	0.00142255	35	Non-VIP
HTR3B	O95264-2	9177	4.59e-05	7	Non-VIP
HTR3C	Q8WXA8	170572	0.000100643	19	Non-VIP
HTRA2	O43464	27429	8.11e-05	7	Non-VIP
HVCN1	Q96D96-3	84329	0.00020785	10	Non-VIP
HYLS1	Q96M11	219844	0	1	Non-VIP
HYOU1	Q9Y4L1	10525	0.00143151	39	VIP
IBSP	P21815	3381	6.35e-05	5	Non-VIP
ICAM4	Q14773-2	3386	0.000296032	12	Non-VIP
ICK	Q9UPZ9	22858	7.13e-05	4	Non-VIP
ID2	Q02363	3398	0.000116661	4	Non-VIP
IDE	P14735	3416	0.00907796	53	VIP
IFI27L1	Q96BM0	122509	0.000265899	26	Non-VIP
IFI6	P09912	2537	0.00071764	27	Non-VIP
IFIT5	Q13325	24138	3.91e-05	3	Non-VIP
IFNA14	P01570	3448	6.68e-06	2	Non-VIP
IFNA21	P01568	3452	0.000243131	6	Non-VIP
IFT20	Q8IY31-2	90410	0.00155821	33	Non-VIP
IFT57	Q9NWB7	55081	0.000796365	23	Non-VIP
IGDCC4	Q8TDY8	57722	0.000195396	12	Non-VIP
IGF2BP2	Q9Y6M1-1	10644	3.64e-05	19	Non-VIP
IGF2BP3	O00425	10643	0.000449209	20	Non-VIP
IGF2R	P11717	3482	0.000333296	11	Non-VIP
IGFBP1	P08833	3484	4.31e-05	5	Non-VIP
IGFL1	Q6UW32	374918	5.06e-05	7	Non-VIP
IGFL3	Q6UXB1	388555	0.00309189	42	NIP
IGH	UNKNOWN	3492	0.000162472	9	Non-VIP
IGHG1	P01857	3500	0.000308663	16	Non-VIP
IGHG2	P01859	3501	0.000917089	19	Non-VIP
IGHM	P01871-2	3507	0.00365244	41	NIP
IGKC	P01834	3514	8.5e-05	12	Non-VIP
IGLL5	B9A064	100423062	0.000319797	13	Non-VIP
IGSF3	O75054-2	3321	0.000466671	17	Non-VIP
IGSF6	O95976	10261	1.75e-05	4	Non-VIP
IKBKG	Q9Y6K9-2	8517	0.000845614	18	Non-VIP
IKZF1	Q13422-3	10320	0.00072975	18	Non-VIP
IL13RA2	Q14627	3598	0.00166179	39	Non-VIP
IL17B	Q9UHF5	27190	0.00016524	12	Non-VIP
IL17F	Q96PD4	112744	0.000355833	12	Non-VIP
IL17RA	Q96F46	23765	0.00111714	33	VIP
IL1R1	P14778	3554	9.28e-05	3	Non-VIP
IL1R2	P27930	7850	0.000258356	16	Non-VIP
IL20	Q9NYY1	50604	4.61e-05	4	Non-VIP
IL22RA1	Q8N6P7	58985	8.84e-05	15	Non-VIP
IL23A	Q9NPF7	51561	0	1	Non-VIP
IL25	Q9H293-2	64806	0.000146881	8	Non-VIP
IL28RA	Q8IU57	163702	0.000403288	15	Non-VIP
IL2RA	P01589	3559	0.000307254	20	Non-VIP
IL2RG	P31785	3561	3.79e-06	3	Non-VIP
IL31	Q6EBC2	386653	4.37e-05	7	Non-VIP
IL4R	P24394	3566	3.89e-05	7	Non-VIP
ILF2	Q12905	3608	3.75e-05	24	Non-VIP
ILF3	Q12906-2	3609	0.000400094	99	Non-VIP
ILVBL	A1L0T0	10994	0.000135043	12	Non-VIP
IMP3	Q9NV31	55272	0.00017355	12	Non-VIP
IMP4	Q96G21	92856	0.000158324	38	Non-VIP
IMPDH1	P20839-2	3614	0.00105538	21	NIP
IMPDH2	P12268	3615	0.000106649	7	VIP
INA	Q16352	9118	0.00119071	24	NIP
ING1	Q9UK53-2	3621	6.57e-05	9	Non-VIP
ING2	Q9H160	3622	0.000184105	11	Non-VIP
ING5	Q8WYH8-2	84289	0.000150192	9	Non-VIP
INHBE	P58166	83729	0.000884715	22	VIP
INS	P01308	3630	0.000483173	14	Non-VIP
INSIG1	O15503	3638	7.65e-05	6	Non-VIP
INSL5	Q9Y5Q6	10022	0.000226822	19	Non-VIP
INSR	P06213-2	3643	0.000106103	15	Non-VIP
INTS1	Q8N201	26173	0.00066841	37	Non-VIP
INTS12	Q96CB8	57117	0.000117315	16	Non-VIP
INTS4	Q96HW7-2	92105	0.00118605	31	VIP
INTS4L2	Q2T9F4	644619	2.38e-05	4	Non-VIP
INTS5	Q6P9B9	80789	0.000343443	24	Non-VIP
INTS7	Q9NVH2-2	25896	0.000980964	30	Non-VIP
INTS9	Q9NV88	55756	8.62e-05	6	Non-VIP
IPO11	Q9UI26-2	51194	0.000247611	34	Non-VIP
IPPK	Q9H8X2	64768	0.00122245	44	Non-VIP
IQCB1	Q15051-2	9657	0.00125541	32	Non-VIP
IQCF1	Q8N6M8	132141	6.59e-05	8	Non-VIP
IQSEC1	Q6DN90	9922	7.64e-05	6	Non-VIP
IRAK3	Q9Y616	11213	0	1	Non-VIP
IRGC	Q6NXR0	56269	0.00050724	10	Non-VIP
IRGQ	Q8WZA9	126298	0	1	Non-VIP
IRX5	P78411	10265	2.24e-05	2	Non-VIP
ISCA1	Q9BUE6	81689	0.00120371	22	Non-VIP
ISCA2	Q86U28	122961	0.000241273	9	Non-VIP
ISLR	O14498	3671	0.000121297	11	Non-VIP
ISOC2	Q96AB3-2	79763	0.00019785	8	Non-VIP
ISY1	Q9ULR0-1	57461	0.000324968	34	Non-VIP
ITCH	Q96J02-2	83737	0.000109508	12	Non-VIP
ITFG3	Q9H0X4	83986	0.00147275	52	Non-VIP
ITGA4	P13612	3676	0.000202581	21	Non-VIP
ITGA5	P08648	3678	0.00037591	16	Non-VIP
ITGA6	P23229-2	3655	0.000472048	20	Non-VIP
ITGA8	P53708	8516	0.000854404	30	Non-VIP
ITGA9	E9PDS3	3680	0.000167216	10	Non-VIP
ITGAV	P06756-2	3685	0.000299823	23	Non-VIP
ITGB1	P05556	3688	3.4e-05	8	VIP
ITGB5	P18084	3693	6.8e-05	10	Non-VIP
ITGB7	P26010-2	3695	6.94e-05	4	Non-VIP
ITIH2	P19823	3698	0.00105021	23	Non-VIP
ITPKC	Q96DU7	80271	0.000232298	10	Non-VIP
ITSN1	E7ERJ1	6453	0.000225455	12	Non-VIP
ITSN2	Q9NZM3-2	50618	2.34e-05	7	Non-VIP
IVL	P07476	3713	0.000376316	23	Non-VIP
IZUMO1	Q8IYV9	284359	0.000134771	6	Non-VIP
JAKMIP1	Q96N16	152789	1.24e-05	3	VIP
JMJD6	Q6NYC1-2	23210	0.00114187	45	Non-VIP
JOSD2	Q8TAC2	126119	4.15e-05	4	Non-VIP
JPH1	Q9HDC5	56704	0.00144161	30	Non-VIP
JPH3	Q8WXH2	57338	0.000207904	20	Non-VIP
JPH4	Q96JJ6	84502	0.00128009	28	NIP
JUN	P05412	3725	0.000846425	21	Non-VIP
JUP	P14923	3728	0.000215484	15	Non-VIP
KAL1	P23352	3730	0.00097963	101	Non-VIP
KBTBD5	Q2TBA0	131377	0.000233689	14	Non-VIP
KBTBD6	Q86V97	89890	0.000330011	16	Non-VIP
KBTBD7	Q8WVZ9	84078	0.0039672	55	Non-VIP
KCNA10	Q16322	3744	2.45e-05	7	Non-VIP
KCNA2	Q86XG6	3737	0.00130663	51	Non-VIP
KCNA5	P22460	3741	5.27e-05	13	Non-VIP
KCNC4	Q03721-2	3749	0.000275678	11	Non-VIP
KCNE3	Q9Y6H6	10008	0.00739295	72	NIP
KCNJ5	P48544	3762	7.92e-05	6	Non-VIP
KCNK18	Q7Z418	338567	4.14e-05	9	Non-VIP
KCNMB3	Q9NPA1-3	27094	0.000142588	22	Non-VIP
KCNS3	Q9BQ31	3790	0.000273552	20	Non-VIP
KCNT2	Q6UVM3-2	343450	0.000211356	20	Non-VIP
KCTD10	Q9H3F6	83892	0.000350491	13	Non-VIP
KCTD12	Q96CX2	115207	0.000128715	8	Non-VIP
KCTD18	Q6PI47	130535	9.74e-05	5	Non-VIP
KCTD2	Q14681	23510	9.54e-05	6	Non-VIP
KCTD3	Q9Y597-2	51133	0.000447896	15	Non-VIP
KCTD5	Q9NXV2	54442	2.49e-05	4	Non-VIP
KDELR3	O43731-2	11015	1.49e-06	5	Non-VIP
KDSR	Q06136	2531	0.00106305	32	Non-VIP
KIAA0020	Q15397	9933	0.000531288	112	Non-VIP
KIAA0226	Q92622-2	9711	4.45e-05	6	Non-VIP
KIAA0232	Q92628	9778	0.000865456	20	Non-VIP
KIAA0319L	Q8IZA0-2	79932	0.000374025	20	Non-VIP
KIAA0368	Q5VYK3	23392	0.000440127	28	Non-VIP
KIAA0391	O15091-2	9692	0.00142388	26	Non-VIP
KIAA0564	A3KMH1-3	23078	0.000504418	15	Non-VIP
KIAA0664	O75153	23277	0.000160582	6	Non-VIP
KIAA0754	E9PMC2	643314	0	1	Non-VIP
KIAA0889	O94964-2	140710	0.000684852	18	Non-VIP
KIAA0895	B7ZLT4	23366	0.000142833	7	Non-VIP
KIAA1161	Q6NSJ0	57462	0.000822001	19	NIP
KIAA1383	Q9P2G4	54627	0.000423235	17	Non-VIP
KIAA1429	Q69YN4-2	25962	0.000272012	18	Non-VIP
KIAA1524	Q8TCG1-2	57650	0.00069303	47	Non-VIP
KIAA1549	Q9HCM3-2	57670	0.000213718	9	Non-VIP
KIAA1586	Q9HCI6-2	57691	5.62e-05	9	Non-VIP
KIAA1598	A0MZ66-3	57698	0.000180375	8	Non-VIP
KIAA1683	Q9H0B3-2	80726	0.00058355	19	Non-VIP
KIAA1704	Q8IXQ4-2	55425	0.000174345	8	Non-VIP
KIAA1715	Q9C0E8-2	80856	0.000118734	10	Non-VIP
KIAA1797	Q5VW36	54914	0.000902643	24	Non-VIP
KIAA1984	Q5T5S1-2	84960	0.00040985	15	Non-VIP
KIF11	P52732	3832	0.000558232	16	Non-VIP
KIF13A	Q9H1H9-2	63971	2.2e-05	3	Non-VIP
KIF18B	Q86Y91-2	146909	0.00063322	16	Non-VIP
KIF1A	Q12756-2	547	0.000767782	17	Non-VIP
KIF1B	O60333-3	23095	0.000806909	20	Non-VIP
KIF24	Q5T7B8	347240	3.93e-05	5	Non-VIP
KIF3A	Q9Y496	11127	0.000658422	18	Non-VIP
KIF5A	Q12840	3798	0.000575144	25	Non-VIP
KIF5B	P33176	3799	0.00038576	18	Non-VIP
KIF5C	O60282	3800	0.000113007	13	Non-VIP
KIF7	Q2M1P5	374654	0.00160344	27	Non-VIP
KIR2DL1	Q6H2H3	3802	4.47e-05	8	Non-VIP
KIR2DL4	Q99706-2	3805	0.00115745	39	Non-VIP
KLC2	Q9H0B6	64837	0.000897298	26	Non-VIP
KLC4	Q9NSK0-3	89953	0.000424222	19	Non-VIP
KLHDC10	Q6PID8	23008	0.000398387	12	Non-VIP
KLHDC2	Q9Y2U9-2	23588	0.00112927	16	Non-VIP
KLHDC3	Q9BQ90	116138	0.00244054	33	Non-VIP
KLHDC5	Q9P2K6	57542	0.000810749	17	Non-VIP
KLHL10	Q6JEL2	317719	0.000270077	13	Non-VIP
KLHL15	Q96M94	80311	0.000775465	16	Non-VIP
KLHL18	O94889-2	23276	0.000153445	8	Non-VIP
KLHL20	Q9Y2M5	27252	0.000223749	10	Non-VIP
KLHL22	Q53GT1	84861	0.000416493	13	Non-VIP
KLHL24	Q6TFL4-2	54800	0.000107184	8	Non-VIP
KLHL36	Q8N4N3	79786	0.000159121	4	Non-VIP
KLHL8	Q9P2G9	57563	0.000331027	15	Non-VIP
KLKB1	P03952	3818	1.33e-06	2	Non-VIP
KLRC1	P26715-2	3821	0.000750737	33	Non-VIP
KLRC3	Q07444-2	3823	0.000103047	9	Non-VIP
KLRD1	Q13241-2	3824	3.49e-05	7	Non-VIP
KLRF1	Q4KN05	51348	0	2	Non-VIP
KLRK1	P26718	22914	8.08e-05	5	Non-VIP
KNDC1	Q76NI1-6	85442	7.78e-05	6	Non-VIP
KNTC1	P50748	9735	0.000396505	36	Non-VIP
KPNA1	P52294	3836	0.00237388	44	Non-VIP
KPNA3	O00505	3839	5.57e-05	5	Non-VIP
KPNA4	O00629	3840	0.000248449	8	Non-VIP
KPNB1	Q14974	3837	0.00039343	9	Non-VIP
KRBA1	A5PL33-2	84626	0.00102298	20	Non-VIP
KRI1	Q8N9T8-2	65095	6.88e-05	56	Non-VIP
KRR1	Q13601	11103	0.00130897	159	Non-VIP
KRT2	P35908	3849	0.000316675	17	Non-VIP
KRT23	P35909	25984	2.44e-05	7	Non-VIP
KRT27	P35910	342574	0.000855976	25	Non-VIP
KRT37	P35911	8688	0.000553407	27	Non-VIP
KRT38	P35912	8687	0.00235672	50	NIP
KRT40	Q6A162	125115	0.000899435	22	Non-VIP
KRT72	Q14CN4	140807	1.37e-06	2	Non-VIP
KRT75	O95678	9119	1.7e-05	3	Non-VIP
KRT81	Q14533	3887	0.000225217	6	Non-VIP
KRT86	O43790	3892	0.000132935	7	Non-VIP
KRTAP13-2	Q52LG2	337959	0.000769699	13	Non-VIP
KRTAP19-6	Q3LI70	337973	7.87e-05	5	Non-VIP
KRTAP19-7	Q3SYF9	337974	0.000371024	16	Non-VIP
KRTCAP2	Q8N6L1	200185	0.000237823	18	Non-VIP
KRTCAP3	Q53RY4	200634	0.000251982	16	Non-VIP
L3MBTL2	Q969R5-2	83746	0.000554393	20	Non-VIP
LAIR2	Q6ISS4-2	3904	0.000400292	15	Non-VIP
LAMA3	Q16787	3909	0.000124997	19	Non-VIP
LAMA5	O15230	3911	0.000480166	25	Non-VIP
LAMB1	P07942	3912	0.000544783	22	Non-VIP
LAMP2	P13473-2	3920	0.000260255	16	Non-VIP
LAMP3	Q9UQV4	27074	0.000480572	22	Non-VIP
LANCL2	Q9NS86	55915	0.00044408	14	Non-VIP
LAPTM5	Q13571	7805	0.000128149	9	Non-VIP
LARGE	O95461-2	9215	4.22e-05	15	Non-VIP
LARP1	Q6PKG0	23367	3.44e-05	35	VIP
LARP1B	Q659C4-2	55132	0.000496269	68	Non-VIP
LARP4B	Q92615	23185	0.0036431	68	VIP
LARP7	Q4G0J3	51574	0.00227242	127	VIP
LARS2	Q15031	23395	0.000720768	17	Non-VIP
LBH	Q53QV2	81606	7e-05	7	Non-VIP
LCN2	P80188-2	3934	0.000497642	20	Non-VIP
LCN6	P62502	158062	0.000374195	26	Non-VIP
LCN9	Q8WX39	392399	9.44e-05	10	Non-VIP
LCOR	Q96JN0-2	84458	4.24e-05	4	Non-VIP
LCP1	P13796	3936	0.000272066	10	Non-VIP
LCTL	Q6UWM7	197021	0.000146854	13	Non-VIP
LDB3	O75112-2	11155	9.53e-05	3	Non-VIP
LDHC	P07864	3948	3.93e-05	3	Non-VIP
LDLRAD1	Q5T700	388633	0.00313489	57	NIP
LEMD2	Q8NC56	221496	0.000762868	32	Non-VIP
LENEP	Q9Y5L5	55891	1.48e-06	7	Non-VIP
LENG8	Q96PV6-2	114823	0.000583331	23	Non-VIP
LEO1	Q8WVC0-2	123169	0.000115468	8	Non-VIP
LEPREL2	Q8IVL6	10536	0.00181454	25	Non-VIP
LETMD1	Q6P1Q0-2	25875	0.000602428	22	Non-VIP
LGALS1	P09382	3956	0.00409102	62	Non-VIP
LGALS3	P17931	3958	0.00282146	51	Non-VIP
LGALS3BP	Q08380	3959	0.000723587	20	Non-VIP
LGALS7B	P47929	653499	0.000440699	16	Non-VIP
LGALS8	O00214	3964	0.00110482	32	Non-VIP
LGALS9	O00182-2	3965	0.000636216	24	Non-VIP
LGALS9B	Q3B8N2-2	284194	1.47e-05	7	Non-VIP
LGALS9C	Q6DKI2	654346	4.23e-06	4	Non-VIP
LGI1	O95970	9211	0.000582125	19	Non-VIP
LHFPL5	Q8TAF8	222662	8.28e-05	5	Non-VIP
LIFR	P42702	3977	4.14e-05	5	Non-VIP
LIG3	P49916	3980	0.000799603	20	Non-VIP
LIN28A	Q9H9Z2	79727	0.000632461	73	Non-VIP
LIN28B	Q6ZN17	389421	0.000724746	104	Non-VIP
LINGO1	Q96FE5-2	84894	0.000655161	18	Non-VIP
LIPF	P07098	8513	1.44e-05	3	Non-VIP
LIPG	Q9Y5X9	9388	0.000617561	15	NIP
LIPH	Q8WWY8	200879	0.000523073	13	Non-VIP
LITAF	Q99732	9516	0.00042543	15	Non-VIP
LLPH	Q9BRT6	84298	0.000203758	83	Non-VIP
LMAN1	P49257	3998	6.61e-05	7	Non-VIP
LMAN2	Q12907	10960	0.000149979	9	VIP
LMAN2L	Q9H0V9-2	81562	0.000343078	20	Non-VIP
LMNA	P02545-2	4000	0.000268877	10	NIP
LMNB2	Q03252	84823	0.000298812	11	Non-VIP
LNP1	A1A4G5	348801	0.0002682	8	Non-VIP
LNPEP	Q9UIQ6-2	4012	0.000256084	17	Non-VIP
LOC100134230	E9PL24	100134230	0.000514661	24	Non-VIP
LOC100507161	UNKNOWN	100507161	0.000124813	9	Non-VIP
LOC100507290	P0CJ78	100507290	0.00101501	29	Non-VIP
LOC100507680	P10314	100507680	0.000723334	29	Non-VIP
LOC338797	UNKNOWN	338797	8.09e-06	4	Non-VIP
LONP2	Q86WA8	83752	0.00033412	12	Non-VIP
LONRF1	Q17RB8-2	91694	1.3e-05	2	Non-VIP
LOX	P28300	4015	0.000327331	10	VIP
LOXL2	Q9Y4K0	4017	0.000278016	19	Non-VIP
LPAR1	Q92633	1902	0.000882556	42	Non-VIP
LPAR4	Q99677	2846	6.91e-05	12	Non-VIP
LPAR6	P43657	10161	0.000138266	11	Non-VIP
LPCAT1	Q8NF37	79888	0	1	Non-VIP
LPCAT2	Q7L5N7	54947	0.000113029	11	Non-VIP
LPHN3	Q9HAR2-2	23284	0.000119936	14	Non-VIP
LPIN3	Q9BQK8	64900	3.84e-05	4	Non-VIP
LPP	Q93052	4026	0.000115055	7	Non-VIP
LPPR4	Q7Z2D5	9890	0	1	Non-VIP
LPXN	O60711	9404	0.000854322	14	NIP
LRBA	P50851-2	987	0.0001316	16	Non-VIP
LRCH3	Q96II8-2	84859	0.000415683	19	Non-VIP
LRFN4	Q6PJG9	78999	0.000710706	16	Non-VIP
LRP10	Q7Z4F1	26020	0.00152633	44	Non-VIP
LRP1B	Q9NZR2	53353	0.000970176	25	Non-VIP
LRP2	P98164	4036	0.00130797	23	Non-VIP
LRP3	O75074	4037	0.000823548	26	Non-VIP
LRR1	Q96L50-2	122769	0.000247728	12	Non-VIP
LRRC14	Q15048	9684	0	1	Non-VIP
LRRC25	Q8N386	126364	0.00102959	34	Non-VIP
LRRC27	Q9C0I9-4	80313	2.86e-05	4	Non-VIP
LRRC33	Q86YC3	375387	0.000202704	9	Non-VIP
LRRC39	Q96DD0-2	127495	5.49e-05	6	Non-VIP
LRRC48	Q9H069	83450	7.57e-05	7	Non-VIP
LRRC55	Q6ZSA7	219527	0.000244673	24	Non-VIP
LRRC61	Q9BV99	65999	3.38e-05	6	Non-VIP
LRRC8B	Q6P9F7	23507	0.000118153	8	Non-VIP
LRRCC1	Q9C099-2	85444	0.000144621	7	Non-VIP
LRRN1	Q6UXK5	57633	0	1	Non-VIP
LRRN4CL	Q8ND94	221091	1.54e-05	3	Non-VIP
LRRTM4	Q86VH4-2	80059	0.000108182	9	Non-VIP
LSM1	O15116	27257	5.28e-05	9	Non-VIP
LSM11	P83369	134353	0.000163681	12	Non-VIP
LSM3	P62310	27258	0.000269912	18	Non-VIP
LSM4	Q9Y4Z0	25804	3.1e-05	15	Non-VIP
LSM5	Q9Y4Y9-2	23658	6e-05	13	Non-VIP
LSM6	P62312	11157	2.09e-05	13	Non-VIP
LSM7	Q9UK45	51690	0.000182782	13	Non-VIP
LSR	Q86X29	51599	0.00269357	38	Non-VIP
LTBP1	Q14766-2	4052	0.000489812	20	Non-VIP
LTBP2	Q14767	4053	0.00157072	47	Non-VIP
LTBP4	Q8N2S1-3	8425	0.000486497	24	Non-VIP
LTBR	P36941	4055	0.000924258	25	Non-VIP
LTV1	Q96GA3	84946	3.13e-05	13	Non-VIP
LUC7L	Q9NQ29-2	55692	0.0012505	37	Non-VIP
LUC7L2	Q9Y383	51631	0.000290354	33	Non-VIP
LUM	P51884	4060	2.23e-05	3	Non-VIP
LY6H	O94772	4062	0.000276685	21	Non-VIP
LY86	O95711	9450	0.00107708	25	Non-VIP
LYAR	Q9NX58	55646	0.000399126	96	Non-VIP
LYPD1	Q8N2G4-2	116372	0.000348165	14	Non-VIP
LYPD2	Q6UXB3	137797	6.79e-06	4	Non-VIP
LYPD3	O95274	27076	0.00108233	42	Non-VIP
LYPD4	Q8NI32	147719	0.000851497	23	Non-VIP
LYPD6	P43362	130574	5.03e-05	9	Non-VIP
LYPD6B	Q8N4S9	130576	9.19e-05	6	Non-VIP
LYRM5	Q8N5U1	144363	9.47e-05	4	NIP
LYZL1	Q6UWQ5-2	84569	0.000102789	13	Non-VIP
LYZL2	Q7Z4W2-2	119180	0.000413942	27	Non-VIP
LZTFL1	Q9NQ48	54585	3.67e-05	4	Non-VIP
MACC1	Q6ZN28	346389	1.5e-05	4	Non-VIP
MACF1	Q9UPN3-2	23499	9.01e-05	6	Non-VIP
MAD1L1	Q9Y6D9	8379	0.00065375	14	Non-VIP
MAD2L1	Q13257	4085	0.00373784	47	NIP
MAD2L1BP	Q15013	9587	0.000138007	7	Non-VIP
MADCAM1	Q13477	8174	5.79e-06	2	Non-VIP
MAEA	Q7L5Y9-2	10296	0.00190687	38	Non-VIP
MAFF	Q9ULX9	23764	2.56e-05	5	Non-VIP
MAGEA10	P43363	4109	0.000100776	7	Non-VIP
MAGEA3	P43357	4102	0.000230813	8	Non-VIP
MAGEA8	P43361	4107	0.00272777	42	Non-VIP
MAGEA9	P43362	4108	0.00367371	53	Non-VIP
MAGEB10	Q8N4S9	139422	0.000364686	37	Non-VIP
MAGEB2	Q8N5U1	4113	0.00300084	155	NIP
MAGED4B	Q96JG8-4	81557	0.000125233	6	Non-VIP
MAGI1	Q96QZ7-2	9223	8.25e-05	7	Non-VIP
MAGI3	Q5TCQ9-2	260425	9.37e-06	3	Non-VIP
MAK16	Q9BXY0	84549	8.67e-05	58	Non-VIP
MALL	Q13021	7851	0.00311951	41	Non-VIP
MAMDC4	Q6UXC1-2	158056	0.000108133	8	Non-VIP
MANEAL	Q5VSG8	149175	0.000367694	22	Non-VIP
MAP1A	P78559-2	4130	0.000480622	16	Non-VIP
MAP2	Q8IUX2	4133	3.29e-05	8	Non-VIP
MAP2K7	O14733-2	5609	0.000468057	16	Non-VIP
MAP7	Q14244	9053	0.0037718	55	Non-VIP
MAP7D1	Q3KQU3-2	55700	0.000464537	14	VIP
MAPK1	P28482	5594	0.000140903	9	Non-VIP
MAPK14	Q16539-2	1432	0.00144008	25	Non-VIP
MAPK4	P31152	5596	1.49e-05	3	Non-VIP
MAPK8	P45983-2	5599	0.000120227	6	Non-VIP
MAPKAPK2	P49137	9261	0.000108196	4	Non-VIP
MAPRE1	Q15691	22919	0.000155598	10	Non-VIP
MAPRE3	Q9UPY8	22924	4.48e-05	6	Non-VIP
MARCHF1	Q8TCQ1-2	55016	0.000369065	16	Non-VIP
MARCHF4	Q9P2E8	57574	0.000304025	34	Non-VIP
MARK1	Q9P0L2	4139	9.53e-05	11	VIP
MARK2	Q7KZI7-10	2011	0.000674281	16	VIP
MARK3	P27448-2	4140	0.00127784	22	VIP
MARVELD2	Q8N4S9	153562	0	3	Non-VIP
MAS1	P04201	4142	0.000587367	28	Non-VIP
MAT1A	Q00266	4143	0	2	Non-VIP
MAT2A	P31153	4144	0	2	Non-VIP
MAT2B	Q9NZL9-2	27430	0	2	VIP
MATN1	P21941	4146	8.08e-05	3	Non-VIP
MATN4	O95460-2	8785	0.000244496	7	Non-VIP
MAVS	Q7Z434	57506	0.000973127	20	Non-VIP
MBD3L1	Q8WWY6	85509	5.7e-06	9	Non-VIP
MBD3L2	Q8NHZ7	125997	6.98e-05	9	Non-VIP
MBLAC2	Q68D91-2	153364	0.000620205	21	Non-VIP
MBOAT7	Q96N66-3	79143	0.000221209	19	Non-VIP
MBP	P02686-2	4155	3.56e-05	2	Non-VIP
MCC	P23508-2	4163	0.00132214	32	Non-VIP
MCM5	P33992	4174	0.000373961	13	Non-VIP
MCOLN3	Q8TDD5-2	55283	0.000174216	15	Non-VIP
MDFI	Q99750	4188	0.000347584	16	Non-VIP
MDK	P21741	4192	0.000172588	19	Non-VIP
MDN1	Q9NU22	23195	0.000350801	20	VIP
MDP1	Q86V88	145553	5.84e-06	2	Non-VIP
MEA1	Q16626	4201	4.92e-06	5	Non-VIP
MECP2	P51608-2	4204	0.000668026	57	Non-VIP
[truncated: 1,980 more rows]
