# Supplementary material for: Discovery of host-directed modulators of virus infection by probing the SARS-CoV-2–host protein–protein interaction network
Source: Brief Bioinform. 2022 Oct 27;23(6):bbac456. doi: 10.1093/bib/bbac456 (PMC9677461; doi:10.1093/bib/bbac456)
Supplement: Supplementary_Table_S2_bbac456 [file supplementary_table_s2_bbac456.xlsx]

## Sheet: Supplementary Table S2
Supplementary Table 2: Gene ontology pathway analysis of VIP and NIP sets
Node type	GO ID	Description	Gene ratio	Bg ratio	p-value	p-adjusted	q-value	Gene IDs	Gene count
NIP	GO:0006457	protein folding	14/183	233/18862	6.7e-08	8.15e-05	7.6e-05	BAG1/BAG2/CCT8L2/CHCHD4/CLGN/DNAJB11/HSPA1A/HSPA2/HSPA5/HSPA8/PPIE/PTGES3/RIC3/RP2	14
NIP	GO:0090150	establishment of protein localization to membrane	17/183	354/18862	6.8e-08	8.15e-05	7.6e-05	CALM1/CHM/GDI1/HSPA5/RPL17/RPS6/SLC1A1/SRP14/SRP68/SRP9/VPS37D/YWHAB/YWHAG/YWHAH/YWHAQ/YWHAZ/ZDHHC12	17
NIP	GO:0051084	'de novo' posttranslational protein folding	7/183	39/18862	8.54e-08	8.15e-05	7.6e-05	BAG1/CHCHD4/HSPA1A/HSPA2/HSPA5/HSPA8/PTGES3	7
NIP	GO:0006458	'de novo' protein folding	7/183	43/18862	1.73e-07	0.000123924	0.000115644	BAG1/CHCHD4/HSPA1A/HSPA2/HSPA5/HSPA8/PTGES3	7
NIP	GO:0051085	chaperone cofactor-dependent protein refolding	6/183	34/18862	8.24e-07	0.00047227	0.000440713	BAG1/HSPA1A/HSPA2/HSPA5/HSPA8/PTGES3	6
NIP	GO:0021762	substantia nigra development	6/183	43/18862	3.48e-06	0.00144394	0.00134746	CALM1/DYNLL1/HSPA5/INA/YWHAH/YWHAQ	6
NIP	GO:1901028	regulation of mitochondrial outer membrane permeabilization involved in apoptotic signaling pathway	6/183	44/18862	3.99e-06	0.00144394	0.00134746	HSPA1A/YWHAB/YWHAG/YWHAH/YWHAQ/YWHAZ	6
NIP	GO:1900739	regulation of protein insertion into mitochondrial membrane involved in apoptotic signaling pathway	5/183	26/18862	4.54e-06	0.00144394	0.00134746	YWHAB/YWHAG/YWHAH/YWHAQ/YWHAZ	5
NIP	GO:1900740	positive regulation of protein insertion into mitochondrial membrane involved in apoptotic signaling pathway	5/183	26/18862	4.54e-06	0.00144394	0.00134746	YWHAB/YWHAG/YWHAH/YWHAQ/YWHAZ	5
NIP	GO:0006605	protein targeting	16/183	441/18862	6.59e-06	0.00182671	0.00170465	CHCHD4/CHM/GDI1/HSPA5/HSPA8/RPL17/RPS6/SLC1A1/SRP14/SRP68/SRP9/VPS37D/YWHAB/YWHAG/YWHAQ/ZDHHC12	16
NIP	GO:0006612	protein targeting to membrane	11/183	211/18862	7.02e-06	0.00182671	0.00170465	CHM/GDI1/HSPA5/RPL17/RPS6/SLC1A1/SRP14/SRP68/SRP9/VPS37D/ZDHHC12	11
NIP	GO:0001844	protein insertion into mitochondrial membrane involved in apoptotic signaling pathway	5/183	30/18862	9.53e-06	0.00227347	0.00212156	YWHAB/YWHAG/YWHAH/YWHAQ/YWHAZ	5
NIP	GO:0090151	establishment of protein localization to mitochondrial membrane	6/183	53/18862	1.21e-05	0.00266138	0.00248355	CALM1/YWHAB/YWHAG/YWHAH/YWHAQ/YWHAZ	6
NIP	GO:0097345	mitochondrial outer membrane permeabilization	6/183	55/18862	1.5e-05	0.00307091	0.00286572	HSPA1A/YWHAB/YWHAG/YWHAH/YWHAQ/YWHAZ	6
NIP	GO:0030901	midbrain development	7/183	86/18862	2.03e-05	0.00373462	0.00348508	CALM1/DYNLL1/HSPA5/INA/WNT5A/YWHAH/YWHAQ	7
NIP	GO:1901030	positive regulation of mitochondrial outer membrane permeabilization involved in apoptotic signaling pathway	5/183	35/18862	2.09e-05	0.00373462	0.00348508	YWHAB/YWHAG/YWHAH/YWHAQ/YWHAZ	5
NIP	GO:0048857	neural nucleus development	6/183	60/18862	2.49e-05	0.00396259	0.00369781	CALM1/DYNLL1/HSPA5/INA/YWHAH/YWHAQ	6
NIP	GO:1902110	positive regulation of mitochondrial membrane permeability involved in apoptotic process	6/183	60/18862	2.49e-05	0.00396259	0.00369781	HSPA1A/YWHAB/YWHAG/YWHAH/YWHAQ/YWHAZ	6
NIP	GO:1902686	mitochondrial outer membrane permeabilization involved in programmed cell death	6/183	62/18862	3.01e-05	0.0045363	0.00423319	HSPA1A/YWHAB/YWHAG/YWHAH/YWHAQ/YWHAZ	6
NIP	GO:0061077	chaperone-mediated protein folding	6/183	63/18862	3.3e-05	0.00472507	0.00440935	BAG1/HSPA1A/HSPA2/HSPA5/HSPA8/PTGES3	6
NIP	GO:0035794	positive regulation of mitochondrial membrane permeability	6/183	64/18862	3.61e-05	0.00492594	0.00459679	HSPA1A/YWHAB/YWHAG/YWHAH/YWHAQ/YWHAZ	6
NIP	GO:1902108	regulation of mitochondrial membrane permeability involved in apoptotic process	6/183	66/18862	4.31e-05	0.0056076	0.00523291	HSPA1A/YWHAB/YWHAG/YWHAH/YWHAQ/YWHAZ	6
NIP	GO:1905710	positive regulation of membrane permeability	6/183	69/18862	5.55e-05	0.00690879	0.00644715	HSPA1A/YWHAB/YWHAG/YWHAH/YWHAQ/YWHAZ	6
NIP	GO:0042026	protein refolding	4/183	23/18862	6.57e-05	0.00784279	0.00731875	HSPA1A/HSPA2/HSPA5/HSPA8	4
NIP	GO:0043312	neutrophil degranulation	15/183	485/18862	8.07e-05	0.00924265	0.00862507	ATP6V1D/C3AR1/CEACAM8/ADA2/DEFA1/DYNLL1/FGL2/FTL/GDI2/HSPA1A/HSPA8/IMPDH1/PPIE/S100P/SRP14	15
NIP	GO:0002283	neutrophil activation involved in immune response	15/183	488/18862	8.64e-05	0.00942179	0.00879224	ATP6V1D/C3AR1/CEACAM8/ADA2/DEFA1/DYNLL1/FGL2/FTL/GDI2/HSPA1A/HSPA8/IMPDH1/PPIE/S100P/SRP14	15
NIP	GO:0046902	regulation of mitochondrial membrane permeability	6/183	75/18862	8.88e-05	0.00942179	0.00879224	HSPA1A/YWHAB/YWHAG/YWHAH/YWHAQ/YWHAZ	6
NIP	GO:0051204	protein insertion into mitochondrial membrane	5/183	48/18862	9.94e-05	0.0101652	0.00948596	YWHAB/YWHAG/YWHAH/YWHAQ/YWHAZ	5
NIP	GO:0002446	neutrophil mediated immunity	15/183	499/18862	0.000110573	0.0107913	0.0100703	ATP6V1D/C3AR1/CEACAM8/ADA2/DEFA1/DYNLL1/FGL2/FTL/GDI2/HSPA1A/HSPA8/IMPDH1/PPIE/S100P/SRP14	15
NIP	GO:0042119	neutrophil activation	15/183	500/18862	0.000113038	0.0107913	0.0100703	ATP6V1D/C3AR1/CEACAM8/ADA2/DEFA1/DYNLL1/FGL2/FTL/GDI2/HSPA1A/HSPA8/IMPDH1/PPIE/S100P/SRP14	15
NIP	GO:1905475	regulation of protein localization to membrane	9/183	194/18862	0.000119417	0.0110326	0.0102954	GDI1/PLS1/SLC1A1/TMEM59/YWHAB/YWHAG/YWHAH/YWHAQ/YWHAZ	9
NIP	GO:0051480	regulation of cytosolic calcium ion concentration	12/183	344/18862	0.000140361	0.0125623	0.0117229	APLNR/ATP2B2/C3AR1/CALM1/CCL3/GOT1/GPR17/JPH4/NPTN/PDGFRA/RIC3/WNT5A	12
NIP	GO:0008637	apoptotic mitochondrial changes	7/183	118/18862	0.000153722	0.0133412	0.0124498	ATP2A1/HSPA1A/YWHAB/YWHAG/YWHAH/YWHAQ/YWHAZ	7
NIP	GO:0090559	regulation of membrane permeability	6/183	90/18862	0.000243603	0.0201236	0.0187789	HSPA1A/YWHAB/YWHAG/YWHAH/YWHAQ/YWHAZ	6
NIP	GO:1903749	positive regulation of establishment of protein localization to mitochondrion	5/183	58/18862	0.000245923	0.0201236	0.0187789	YWHAB/YWHAG/YWHAH/YWHAQ/YWHAZ	5
NIP	GO:0072503	cellular divalent inorganic cation homeostasis	14/183	480/18862	0.000255844	0.0203538	0.0189938	APLNR/ATP2A1/ATP2B2/C3AR1/CALM1/CCL3/GOT1/GPR17/JPH4/NPTN/PDGFRA/RIC3/SLC1A1/WNT5A	14
NIP	GO:0072507	divalent inorganic cation homeostasis	14/183	499/18862	0.000378326	0.0292844	0.0273277	APLNR/ATP2A1/ATP2B2/C3AR1/CALM1/CCL3/GOT1/GPR17/JPH4/NPTN/PDGFRA/RIC3/SLC1A1/WNT5A	14
NIP	GO:0006874	cellular calcium ion homeostasis	13/183	442/18862	0.000392842	0.0296079	0.0276295	APLNR/ATP2A1/ATP2B2/C3AR1/CALM1/CCL3/GOT1/GPR17/JPH4/NPTN/PDGFRA/RIC3/WNT5A	13
NIP	GO:1901021	positive regulation of calcium ion transmembrane transporter activity	4/183	37/18862	0.000440909	0.0323785	0.0302151	ATP2A1/CALM1/HSPA2/KCNE3	4
NIP	GO:0006986	response to unfolded protein	8/183	185/18862	0.000457379	0.0327483	0.0305601	CLGN/DNAJB11/FBXO6/HSPA1A/HSPA2/HSPA5/HSPA8/LMNA	8
NIP	GO:0072655	establishment of protein localization to mitochondrion	7/183	142/18862	0.00047714	0.03333	0.0311029	CALM1/CHCHD4/YWHAB/YWHAG/YWHAH/YWHAQ/YWHAZ	7
NIP	GO:0055074	calcium ion homeostasis	13/183	454/18862	0.000505628	0.034479	0.0321752	APLNR/ATP2A1/ATP2B2/C3AR1/CALM1/CCL3/GOT1/GPR17/JPH4/NPTN/PDGFRA/RIC3/WNT5A	13
NIP	GO:0007006	mitochondrial membrane organization	7/183	144/18862	0.000518869	0.0345591	0.0322499	CALM1/HSPA1A/YWHAB/YWHAG/YWHAH/YWHAQ/YWHAZ	7
NIP	GO:0070585	protein localization to mitochondrion	7/183	146/18862	0.000563454	0.0366758	0.0342251	CALM1/CHCHD4/YWHAB/YWHAG/YWHAH/YWHAQ/YWHAZ	7
NIP	GO:1904427	positive regulation of calcium ion transmembrane transport	5/183	70/18862	0.000591476	0.0376442	0.0351288	APLNR/ATP2A1/CALM1/HSPA2/KCNE3	5
NIP	GO:0034620	cellular response to unfolded protein	7/183	149/18862	0.000635994	0.0395976	0.0369517	CLGN/DNAJB11/HSPA1A/HSPA2/HSPA5/HSPA8/LMNA	7
NIP	GO:1903747	regulation of establishment of protein localization to mitochondrion	5/183	72/18862	0.00067319	0.0410216	0.0382806	YWHAB/YWHAG/YWHAH/YWHAQ/YWHAZ	5
NIP	GO:0033157	regulation of intracellular protein transport	9/183	248/18862	0.000726849	0.0433687	0.0404708	DMAP1/GDI1/RAN/SLC1A1/YWHAB/YWHAG/YWHAH/YWHAQ/YWHAZ	9
VIP	GO:0010256	endomembrane system organization	27/292	482/18862	9.09e-09	2.93e-05	2.57e-05	AKAP9/ANO6/AP3B1/BAG5/CHMP2A/GCC2/GOLGA2/GOLGB1/GORASP1/HOOK1/LMAN2/NEK9/PDE4DIP/RAB10/RAB18/RAB1A/RAB2A/RAB7A/REEP5/REEP6/RTN4/SLC9A3R1/SUN2/TMED5/TOR1A/TOR1AIP1/VPS11	27
VIP	GO:0006605	protein targeting	25/292	441/18862	2.62e-08	4.22e-05	3.7e-05	AP3B1/CSNK2A2/DNAJC19/GCC2/GOLGA7/GRPEL1/IDE/NUP54/OS9/PITRM1/PMPCA/PMPCB/RAB7A/RPL36/SIL1/SLC27A2/SRP19/SRP54/SRP72/STOM/TIMM10/TIMM8B/TIMM9/TYSND1/VPS11	25
VIP	GO:0034605	cellular response to heat	13/292	120/18862	4.48e-08	4.81e-05	4.22e-05	BAG5/HDAC2/HMOX1/HSBP1/NUP210/NUP214/NUP54/NUP62/NUP88/NUP98/PRKACA/RAE1/SLU7	13
VIP	GO:0006457	protein folding	17/292	233/18862	1.43e-07	0.000115086	0.000101034	BAG5/CSNK2A2/CSNK2B/CWC27/DNAJC19/ERP44/GNB1/GRPEL1/MOGS/NGLY1/PPIL3/QSOX2/SDF2/SIL1/TBCA/TOR1A/WFS1	17
VIP	GO:0006409	tRNA export from nucleus	7/292	34/18862	7.46e-07	0.000399815	0.000350998	NUP210/NUP214/NUP54/NUP62/NUP88/NUP98/RAE1	7
VIP	GO:0071431	tRNA-containing ribonucleoprotein complex export from nucleus	7/292	34/18862	7.46e-07	0.000399815	0.000350998	NUP210/NUP214/NUP54/NUP62/NUP88/NUP98/RAE1	7
VIP	GO:0051031	tRNA transport	7/292	37/18862	1.37e-06	0.000514739	0.00045189	NUP210/NUP214/NUP54/NUP62/NUP88/NUP98/RAE1	7
VIP	GO:0009408	response to heat	13/292	161/18862	1.39e-06	0.000514739	0.00045189	BAG5/HDAC2/HMOX1/HSBP1/NUP210/NUP214/NUP54/NUP62/NUP88/NUP98/PRKACA/RAE1/SLU7	13
VIP	GO:0043488	regulation of mRNA stability	14/292	188/18862	1.44e-06	0.000514739	0.00045189	EXOSC2/EXOSC3/EXOSC5/EXOSC8/FASTKD5/GIGYF2/LARP1/LARP4B/MOV10/NUP214/PABPC1/PABPC4/PSMD8/UPF1	14
VIP	GO:0097064	ncRNA export from nucleus	7/292	38/18862	1.66e-06	0.000533719	0.000468553	NUP210/NUP214/NUP54/NUP62/NUP88/NUP98/RAE1	7
VIP	GO:0072655	establishment of protein localization to mitochondrion	12/292	142/18862	2.2e-06	0.000642414	0.000563976	AP3B1/BCS1L/CSNK2A2/DNAJC19/GRPEL1/PITRM1/PMPCA/PMPCB/TIMM10/TIMM8B/TIMM9/VPS11	12
VIP	GO:0043487	regulation of RNA stability	14/292	198/18862	2.66e-06	0.000675859	0.000593338	EXOSC2/EXOSC3/EXOSC5/EXOSC8/FASTKD5/GIGYF2/LARP1/LARP4B/MOV10/NUP214/PABPC1/PABPC4/PSMD8/UPF1	14
VIP	GO:0090150	establishment of protein localization to membrane	19/292	354/18862	2.9e-06	0.000675859	0.000593338	ACSL3/AP3B1/ATP1B1/BCS1L/GOLGA7/GORASP1/GRIPAP1/RAB10/RAB7A/RAB8A/RPL36/SIL1/SRP19/SRP54/SRP72/STOM/TIMM10/TIMM8B/TIMM9	19
VIP	GO:0070585	protein localization to mitochondrion	12/292	146/18862	2.94e-06	0.000675859	0.000593338	AP3B1/BCS1L/CSNK2A2/DNAJC19/GRPEL1/PITRM1/PMPCA/PMPCB/TIMM10/TIMM8B/TIMM9/VPS11	12
VIP	GO:0006626	protein targeting to mitochondrion	10/292	100/18862	3.44e-06	0.000723788	0.000635415	CSNK2A2/DNAJC19/GRPEL1/PITRM1/PMPCA/PMPCB/TIMM10/TIMM8B/TIMM9/VPS11	10
VIP	GO:1900034	regulation of cellular response to heat	9/292	79/18862	3.6e-06	0.000723788	0.000635415	BAG5/HSBP1/NUP210/NUP214/NUP54/NUP62/NUP88/NUP98/RAE1	9
VIP	GO:0007030	Golgi organization	12/292	150/18862	3.9e-06	0.000738047	0.000647933	AKAP9/BAG5/GCC2/GOLGA2/GOLGB1/GORASP1/HOOK1/LMAN2/PDE4DIP/RAB1A/RAB2A/TMED5	12
VIP	GO:0061013	regulation of mRNA catabolic process	14/292	210/18862	5.28e-06	0.00094328	0.000828107	EXOSC2/EXOSC3/EXOSC5/EXOSC8/FASTKD5/GIGYF2/LARP1/LARP4B/MOV10/NUP214/PABPC1/PABPC4/PSMD8/UPF1	14
VIP	GO:0016073	snRNA metabolic process	7/292	47/18862	7.34e-06	0.00121097	0.00106311	EXOSC2/EXOSC3/EXOSC5/EXOSC8/INTS4/LARP7/MEPCE	7
VIP	GO:0044766	multi-organism transport	8/292	66/18862	7.9e-06	0.00121097	0.00106311	NUP210/NUP214/NUP54/NUP62/NUP88/NUP98/RAB7A/RAE1	8
VIP	GO:1902579	multi-organism localization	8/292	66/18862	7.9e-06	0.00121097	0.00106311	NUP210/NUP214/NUP54/NUP62/NUP88/NUP98/RAB7A/RAE1	8
VIP	GO:0019058	viral life cycle	18/292	348/18862	8.83e-06	0.00124883	0.00109635	CHMP2A/IDE/ITGB1/LARP1/NUP210/NUP214/NUP54/NUP62/NUP88/NUP98/PABPC1/PVR/RAB1A/RAB7A/RAE1/SCARB1/STOM/TMEM39B	18
VIP	GO:0007249	I-kappaB kinase/NF-kappaB signaling	16/292	282/18862	8.93e-06	0.00124883	0.00109635	BRD4/DDX21/ERC1/F2RL1/HMOX1/NDFIP2/NLRX1/NUP62/RHOA/RIPK1/SLC44A2/SNIP1/TBK1/TBKBP1/TLE1/TRIM59	16
VIP	GO:0009100	glycoprotein metabolic process	20/292	421/18862	9.88e-06	0.00132417	0.00116249	AATF/ALG11/ALG5/ALG8/CHPF/CHPF2/DPY19L1/EDEM3/ERP44/GOLGA2/GORASP1/HS2ST1/HS6ST2/MOGS/NGLY1/OS9/PCSK6/POFUT1/RAB1A/UGGT2	20
VIP	GO:0034427	nuclear-transcribed mRNA catabolic process, exonucleolytic, 3'-5'	4/292	11/18862	1.7e-05	0.00210879	0.00185131	EXOSC2/EXOSC3/EXOSC5/EXOSC8	4
VIP	GO:0072321	chaperone-mediated protein transport	4/292	11/18862	1.7e-05	0.00210879	0.00185131	TIMM10/TIMM8B/TIMM9/TOR1A	4
VIP	GO:0031126	sno(s)RNA 3'-end processing	4/292	12/18862	2.53e-05	0.00280569	0.00246312	EXOSC2/EXOSC3/EXOSC5/LARP7	4
VIP	GO:0051028	mRNA transport	11/292	152/18862	2.54e-05	0.00280569	0.00246312	G3BP2/NUP210/NUP214/NUP54/NUP62/NUP88/NUP98/NUTF2/RAE1/SLU7/UPF1	11
VIP	GO:0022406	membrane docking	12/292	181/18862	2.63e-05	0.00280569	0.00246312	AKAP9/CDK5RAP2/CEP135/CEP250/NINL/PCNT/PRKACA/PRKAR2B/RAB10/RAB7A/RAB8A/VPS11	12
VIP	GO:0072659	protein localization to plasma membrane	15/292	275/18862	2.7e-05	0.00280569	0.00246312	ACSL3/AP2M1/ARF6/ATP1B1/GOLGA7/GORASP1/GRIPAP1/ITGB1/PKP2/RAB10/RAB7A/RAB8A/RDX/SLC9A3R1/ZDHHC5	15
VIP	GO:0075733	intracellular transport of virus	7/292	57/18862	2.7e-05	0.00280569	0.00246312	NUP210/NUP214/NUP54/NUP62/NUP88/NUP98/RAE1	7
VIP	GO:0036503	ERAD pathway	9/292	102/18862	2.94e-05	0.00295331	0.00259272	EDEM3/ERLEC1/FOXRED2/OS9/TOR1A/UBXN8/UGGT2/USP13/WFS1	9
VIP	GO:0061951	establishment of protein localization to plasma membrane	7/292	59/18862	3.4e-05	0.00322176	0.00282839	ACSL3/GOLGA7/GORASP1/GRIPAP1/RAB10/RAB7A/RAB8A	7
VIP	GO:0071027	nuclear RNA surveillance	4/292	13/18862	3.6e-05	0.00322176	0.00282839	EXOSC2/EXOSC3/EXOSC5/EXOSC8	4
VIP	GO:0071028	nuclear mRNA surveillance	4/292	13/18862	3.6e-05	0.00322176	0.00282839	EXOSC2/EXOSC3/EXOSC5/EXOSC8	4
VIP	GO:0002446	neutrophil mediated immunity	21/292	499/18862	3.61e-05	0.00322176	0.00282839	ANO6/AP2A2/CSNK2B/CYB5R3/ERP44/F2RL1/GGH/GLA/GOLGA7/IMPDH2/NPC2/PTGES2/RAB10/RAB14/RAB18/RAB5C/RAB7A/RHOA/SLC27A2/SLC44A2/STOM	21
VIP	GO:0042119	neutrophil activation	21/292	500/18862	3.71e-05	0.00322697	0.00283296	ANO6/AP2A2/CSNK2B/CYB5R3/ERP44/F2RL1/GGH/GLA/GOLGA7/IMPDH2/NPC2/PTGES2/RAB10/RAB14/RAB18/RAB5C/RAB7A/RHOA/SLC27A2/SLC44A2/STOM	21
VIP	GO:0010457	centriole-centriole cohesion	4/292	14/18862	4.98e-05	0.00411062	0.00360872	CEP135/CEP250/CEP68/NIN	4
VIP	GO:0043144	sno(s)RNA processing	4/292	14/18862	4.98e-05	0.00411062	0.00360872	EXOSC2/EXOSC3/EXOSC5/LARP7	4
VIP	GO:0032201	telomere maintenance via semi-conservative replication	5/292	27/18862	5.25e-05	0.00421841	0.00370335	POLA1/POLA2/PRIM1/PRIM2/UPF1	5
VIP	GO:0046794	transport of virus	7/292	64/18862	5.79e-05	0.00441738	0.00387803	NUP210/NUP214/NUP54/NUP62/NUP88/NUP98/RAE1	7
VIP	GO:1990778	protein localization to cell periphery	16/292	329/18862	5.85e-05	0.00441738	0.00387803	ACSL3/AP2M1/ARF6/ATP1B1/GOLGA7/GORASP1/GRIPAP1/ITGB1/PDZD11/PKP2/RAB10/RAB7A/RAB8A/RDX/SLC9A3R1/ZDHHC5	16
VIP	GO:0009266	response to temperature stimulus	13/292	228/18862	5.9e-05	0.00441738	0.00387803	BAG5/HDAC2/HMOX1/HSBP1/NUP210/NUP214/NUP54/NUP62/NUP88/NUP98/PRKACA/RAE1/SLU7	13
VIP	GO:0006406	mRNA export from nucleus	9/292	113/18862	6.6e-05	0.00468178	0.00411014	NUP210/NUP214/NUP54/NUP62/NUP88/NUP98/RAE1/SLU7/UPF1	9
VIP	GO:0071427	mRNA-containing ribonucleoprotein complex export from nucleus	9/292	113/18862	6.6e-05	0.00468178	0.00411014	NUP210/NUP214/NUP54/NUP62/NUP88/NUP98/RAE1/SLU7/UPF1	9
VIP	GO:0071025	RNA surveillance	4/292	15/18862	6.71e-05	0.00468178	0.00411014	EXOSC2/EXOSC3/EXOSC5/EXOSC8	4
VIP	GO:0010498	proteasomal protein catabolic process	20/292	483/18862	6.92e-05	0.00468178	0.00411014	ATE1/BAG5/CUL2/EDEM3/ERLEC1/FBXL12/FOXRED2/GPX1/HECTD1/OS9/PRKACA/PSMD8/RBX1/RNF41/TOR1A/UBXN8/UGGT2/USP13/WFS1/ZYG11B	20
VIP	GO:1903311	regulation of mRNA metabolic process	16/292	334/18862	6.99e-05	0.00468178	0.00411014	EXOSC2/EXOSC3/EXOSC5/EXOSC8/FASTKD5/GIGYF2/LARP1/LARP4B/LARP7/MOV10/NUP214/NUP98/PABPC1/PABPC4/PSMD8/UPF1	16
VIP	GO:0043312	neutrophil degranulation	20/292	485/18862	7.32e-05	0.00478604	0.00420167	ANO6/AP2A2/CSNK2B/CYB5R3/ERP44/GGH/GLA/GOLGA7/IMPDH2/NPC2/PTGES2/RAB10/RAB14/RAB18/RAB5C/RAB7A/RHOA/SLC27A2/SLC44A2/STOM	20
VIP	GO:0048193	Golgi vesicle transport	17/292	372/18862	7.44e-05	0.00478604	0.00420167	ACSL3/ERGIC1/GCC2/GOLGA2/GOLGA3/GOLGA7/GOLGB1/GORASP1/HYOU1/LMAN2/RAB10/RAB14/RAB1A/RAB8A/SCAP/TMED5/YIF1A	17
VIP	GO:0006403	RNA localization	13/292	234/18862	7.69e-05	0.00478604	0.00420167	EXOSC2/EXOSC3/G3BP2/NUP210/NUP214/NUP54/NUP62/NUP88/NUP98/NUTF2/RAE1/SLU7/UPF1	13
VIP	GO:0140056	organelle localization by membrane tethering	11/292	172/18862	7.88e-05	0.00478604	0.00420167	AKAP9/CDK5RAP2/CEP135/CEP250/NINL/PCNT/PRKACA/PRKAR2B/RAB10/RAB8A/VPS11	11
VIP	GO:0002283	neutrophil activation involved in immune response	20/292	488/18862	7.96e-05	0.00478604	0.00420167	ANO6/AP2A2/CSNK2B/CYB5R3/ERP44/GGH/GLA/GOLGA7/IMPDH2/NPC2/PTGES2/RAB10/RAB14/RAB18/RAB5C/RAB7A/RHOA/SLC27A2/SLC44A2/STOM	20
VIP	GO:0010389	regulation of G2/M transition of mitotic cell cycle	12/292	203/18862	8.03e-05	0.00478604	0.00420167	AKAP9/BRD4/CDK5RAP2/CENPF/CEP135/CEP250/NINL/PCNT/PRKACA/PRKAR2B/PSMD8/RBX1	12
VIP	GO:0016074	sno(s)RNA metabolic process	4/292	16/18862	8.84e-05	0.00512055	0.00449535	EXOSC2/EXOSC3/EXOSC5/LARP7	4
VIP	GO:0007020	microtubule nucleation	5/292	30/18862	8.91e-05	0.00512055	0.00449535	AKAP9/GOLGA2/NIN/TUBGCP2/TUBGCP3	5
VIP	GO:0042254	ribosome biogenesis	15/292	307/18862	9.43e-05	0.00532319	0.00467324	AATF/DDX10/DDX21/EXOSC2/EXOSC3/EXOSC5/EXOSC8/HEATR3/MDN1/MPHOSPH10/MRPS2/NGDN/NOL10/NUP88/RRP9	15
VIP	GO:0044839	cell cycle G2/M phase transition	14/292	276/18862	0.00010866	0.00602689	0.00529102	AKAP8/AKAP9/BRD4/CDK5RAP2/CENPF/CEP135/CEP250/FBXL12/NINL/PCNT/PRKACA/PRKAR2B/PSMD8/RBX1	14
VIP	GO:0060964	regulation of gene silencing by miRNA	9/292	121/18862	0.000112215	0.00609111	0.0053474	EIF4E2/NUP210/NUP214/NUP54/NUP62/NUP88/NUP98/RAE1/RIPK1	9
VIP	GO:0097711	ciliary basal body-plasma membrane docking	8/292	95/18862	0.000113605	0.00609111	0.0053474	AKAP9/CDK5RAP2/CEP135/CEP250/NINL/PCNT/PRKACA/PRKAR2B	8
VIP	GO:0043122	regulation of I-kappaB kinase/NF-kappaB signaling	13/292	244/18862	0.000117185	0.00618009	0.00542551	BRD4/DDX21/F2RL1/HMOX1/NDFIP2/NLRX1/NUP62/RHOA/RIPK1/SLC44A2/TBK1/TLE1/TRIM59	13
VIP	GO:0032386	regulation of intracellular transport	16/292	350/18862	0.000120422	0.00624836	0.00548545	CSNK2A2/ERLEC1/GCC2/GRIPAP1/NUP214/NUP54/NUP62/NUTF2/OS9/PCNT/PRKACA/RDX/REEP5/REEP6/STOM/VPS11	16
VIP	GO:0060147	regulation of posttranscriptional gene silencing	9/292	124/18862	0.000135381	0.00688331	0.00604287	EIF4E2/NUP210/NUP214/NUP54/NUP62/NUP88/NUP98/RAE1/RIPK1	9
VIP	GO:0006611	protein export from nucleus	11/292	183/18862	0.000136939	0.00688331	0.00604287	NUP210/NUP214/NUP54/NUP62/NUP88/NUP98/NUTF2/PRKACA/RAE1/SLU7/UPF1	11
VIP	GO:0060966	regulation of gene silencing by RNA	9/292	125/18862	0.000143938	0.00712385	0.00625404	EIF4E2/NUP210/NUP214/NUP54/NUP62/NUP88/NUP98/RAE1/RIPK1	9
VIP	GO:1902749	regulation of cell cycle G2/M phase transition	12/292	219/18862	0.000164461	0.00801624	0.00703747	AKAP9/BRD4/CDK5RAP2/CENPF/CEP135/CEP250/NINL/PCNT/PRKACA/PRKAR2B/PSMD8/RBX1	12
VIP	GO:0071426	ribonucleoprotein complex export from nucleus	9/292	130/18862	0.000193805	0.00930552	0.00816933	NUP210/NUP214/NUP54/NUP62/NUP88/NUP98/RAE1/SLU7/UPF1	9
VIP	GO:0000086	G2/M transition of mitotic cell cycle	13/292	258/18862	0.000203387	0.00957305	0.0084042	AKAP9/BRD4/CDK5RAP2/CENPF/CEP135/CEP250/FBXL12/NINL/PCNT/PRKACA/PRKAR2B/PSMD8/RBX1	13
VIP	GO:0071166	ribonucleoprotein complex localization	9/292	131/18862	0.000205328	0.00957305	0.0084042	NUP210/NUP214/NUP54/NUP62/NUP88/NUP98/RAE1/SLU7/UPF1	9
VIP	GO:1903829	positive regulation of cellular protein localization	14/292	295/18862	0.000217244	0.00974452	0.00855474	ACSL3/ARF6/CEP250/CSNK2A2/ITGB1/LARP7/MEPCE/NUP62/NUTF2/RDX/RTN4/STOM/VPS11/ZDHHC5	14
VIP	GO:0016180	snRNA processing	5/292	36/18862	0.000218575	0.00974452	0.00855474	EXOSC2/EXOSC3/EXOSC5/EXOSC8/INTS4	5
VIP	GO:0006110	regulation of glycolytic process	7/292	79/18862	0.000221886	0.00974452	0.00855474	NUP210/NUP214/NUP54/NUP62/NUP88/NUP98/RAE1	7
VIP	GO:0016075	rRNA catabolic process	4/292	20/18862	0.000224151	0.00974452	0.00855474	EXOSC2/EXOSC3/EXOSC5/EXOSC8	4
VIP	GO:0046931	pore complex assembly	4/292	20/18862	0.000224151	0.00974452	0.00855474	ANO6/NUP98/PDZD11/RTN4	4
VIP	GO:0009896	positive regulation of catabolic process	18/292	450/18862	0.000243307	0.0104362	0.00916199	ADAM9/FYCO1/GIGYF2/HECTD1/HMOX1/IDE/LARP1/MOV10/PABPC1/RAB7A/RBX1/RDX/RNF41/TBK1/UPF1/USP13/VPS11/ZYG11B	18
VIP	GO:0016925	protein sumoylation	7/292	81/18862	0.000259264	0.0109392	0.00960353	NUP210/NUP214/NUP54/NUP62/NUP88/NUP98/RAE1	7
VIP	GO:0006402	mRNA catabolic process	16/292	375/18862	0.000263303	0.0109392	0.00960353	CSDE1/EXOSC2/EXOSC3/EXOSC5/EXOSC8/FASTKD5/GIGYF2/LARP1/LARP4B/MOV10/NUP214/PABPC1/PABPC4/PSMD8/RPL36/UPF1	16
VIP	GO:0019080	viral gene expression	11/292	198/18862	0.000272034	0.0109392	0.00960353	CSDE1/GTF2F2/LARP7/NUP210/NUP214/NUP54/NUP62/NUP88/NUP98/RAE1/RPL36	11
VIP	GO:0050657	nucleic acid transport	11/292	198/18862	0.000272034	0.0109392	0.00960353	G3BP2/NUP210/NUP214/NUP54/NUP62/NUP88/NUP98/NUTF2/RAE1/SLU7/UPF1	11
VIP	GO:0050658	RNA transport	11/292	198/18862	0.000272034	0.0109392	0.00960353	G3BP2/NUP210/NUP214/NUP54/NUP62/NUP88/NUP98/NUTF2/RAE1/SLU7/UPF1	11
VIP	GO:0051168	nuclear export	11/292	201/18862	0.000309485	0.0121416	0.0106592	NUP210/NUP214/NUP54/NUP62/NUP88/NUP98/NUTF2/PRKACA/RAE1/SLU7/UPF1	11
VIP	GO:0051236	establishment of RNA localization	11/292	201/18862	0.000309485	0.0121416	0.0106592	G3BP2/NUP210/NUP214/NUP54/NUP62/NUP88/NUP98/NUTF2/RAE1/SLU7/UPF1	11
VIP	GO:0031023	microtubule organizing center organization	9/292	140/18862	0.0003371	0.0130657	0.0114704	CDK5RAP2/CEP135/CEP250/CEP68/CHMP2A/GCC2/GOLGA2/NIN/NUP62	9
VIP	GO:0009101	glycoprotein biosynthetic process	15/292	347/18862	0.000355469	0.0136136	0.0119514	AATF/ALG11/ALG5/ALG8/CHPF/CHPF2/DPY19L1/EDEM3/GOLGA2/GORASP1/HS2ST1/HS6ST2/MOGS/POFUT1/UGGT2	15
VIP	GO:0006839	mitochondrial transport	13/292	274/18862	0.000363747	0.0137668	0.0120859	BCS1L/CSNK2A2/DNAJC19/GRPEL1/PITRM1/PMPCA/PMPCB/SLC25A21/STOML2/TIMM10/TIMM8B/TIMM9/VPS11	13
VIP	GO:0006405	RNA export from nucleus	9/292	142/18862	0.000374285	0.0140009	0.0122914	NUP210/NUP214/NUP54/NUP62/NUP88/NUP98/RAE1/SLU7/UPF1	9
VIP	GO:1902850	microtubule cytoskeleton organization involved in mitosis	9/292	143/18862	0.000394109	0.014573	0.0127936	CDK5RAP2/CHMP2A/GOLGA2/ITGB1/NUP62/PCNT/RAE1/RHOA/SUN2	9
VIP	GO:0031125	rRNA 3'-end processing	3/292	10/18862	0.000406534	0.0147447	0.0129444	EXOSC2/EXOSC3/EXOSC8	3
VIP	GO:0034383	low-density lipoprotein particle clearance	5/292	41/18862	0.000407921	0.0147447	0.0129444	AP2A2/AP2M1/HMOX1/NPC2/SCARB1	5
VIP	GO:0060968	regulation of gene silencing	9/292	144/18862	0.00041479	0.0148264	0.0130162	EIF4E2/NUP210/NUP214/NUP54/NUP62/NUP88/NUP98/RAE1/RIPK1	9
VIP	GO:0051656	establishment of organelle localization	17/292	431/18862	0.00042327	0.0149633	0.0131363	AP3B1/ATP6AP1/CDK5RAP2/CENPF/CHMP2A/FYCO1/GOLGA2/GORASP1/HMOX1/ITGB1/MARK1/NUP62/NUP88/RAB1A/SLC9A3R1/SUN2/TOR1A	17
VIP	GO:0043470	regulation of carbohydrate catabolic process	7/292	90/18862	0.000495038	0.0170044	0.0149282	NUP210/NUP214/NUP54/NUP62/NUP88/NUP98/RAE1	7
VIP	GO:0010257	NADH dehydrogenase complex assembly	6/292	65/18862	0.000502001	0.0170044	0.0149282	ACAD9/BCS1L/ECSIT/NDUFAF1/NDUFAF2/NDUFB9	6
VIP	GO:0032981	mitochondrial respiratory chain complex I assembly	6/292	65/18862	0.000502001	0.0170044	0.0149282	ACAD9/BCS1L/ECSIT/NDUFAF1/NDUFAF2/NDUFB9	6
VIP	GO:0033157	regulation of intracellular protein transport	12/292	248/18862	0.000510749	0.0170044	0.0149282	CSNK2A2/ERLEC1/GCC2/GRIPAP1/NUP54/NUP62/NUTF2/OS9/PCNT/PRKACA/STOM/VPS11	12
VIP	GO:0000413	protein peptidyl-prolyl isomerization	5/292	43/18862	0.000510928	0.0170044	0.0149282	CWC27/FKBP10/FKBP15/FKBP7/PPIL3	5
VIP	GO:0019083	viral transcription	10/292	180/18862	0.000512722	0.0170044	0.0149282	GTF2F2/LARP7/NUP210/NUP214/NUP54/NUP62/NUP88/NUP98/RAE1/RPL36	10
VIP	GO:0045039	protein insertion into mitochondrial inner membrane	3/292	11/18862	0.000552593	0.0181397	0.0159249	TIMM10/TIMM8B/TIMM9	3
VIP	GO:0043123	positive regulation of I-kappaB kinase/NF-kappaB signaling	10/292	182/18862	0.000558984	0.0181642	0.0159464	BRD4/DDX21/F2RL1/HMOX1/NDFIP2/NUP62/RHOA/RIPK1/SLC44A2/TBK1	10
VIP	GO:0045185	maintenance of protein location	7/292	92/18862	0.000565444	0.0181903	0.0159693	FBN1/FBN2/G3BP2/GPAA1/OS9/SUN2/TAPT1	7
VIP	GO:0098876	vesicle-mediated transport to the plasma membrane	7/292	93/18862	0.000603511	0.019196	0.0168522	ACSL3/GOLGA7/GRIPAP1/RAB10/RAB7A/RAB8A/VPS39	7
VIP	GO:0015931	nucleobase-containing compound transport	12/292	253/18862	0.000609558	0.019196	0.0168522	G3BP2/NUP210/NUP214/NUP54/NUP62/NUP88/NUP98/NUTF2/RAE1/RIPK1/SLU7/UPF1	12
VIP	GO:0070972	protein localization to endoplasmic reticulum	9/292	152/18862	0.000614607	0.019196	0.0168522	GPAA1/OS9/RAB10/RPL36/RTN4/SRP19/SRP54/SRP72/TAPT1	9
VIP	GO:1902115	regulation of organelle assembly	10/292	187/18862	0.000689949	0.0212446	0.0186507	CDK5RAP2/CEP135/CHMP2A/G3BP1/G3BP2/NUP62/RDX/TAPT1/TMEM39B/VPS11	10
VIP	GO:0034660	ncRNA metabolic process	18/292	492/18862	0.000698685	0.0212446	0.0186507	DDX10/DDX21/EXOSC2/EXOSC3/EXOSC5/EXOSC8/INTS4/LARP7/MDN1/MEPCE/MPHOSPH10/NARS2/NGDN/NOL10/PUSL1/RRP9/SEPSECS/TRMT1	18
VIP	GO:0006997	nucleus organization	8/292	124/18862	0.000700009	0.0212446	0.0186507	CHMP2A/NEK9/NUP54/NUP98/RTN4/SUN2/TOR1A/TOR1AIP1	8
VIP	GO:0034453	microtubule anchoring	4/292	27/18862	0.00074559	0.0223709	0.0196395	CEP350/GCC2/NIN/NINL	4
VIP	GO:0034976	response to endoplasmic reticulum stress	13/292	296/18862	0.000751028	0.0223709	0.0196395	EDEM3/ERLEC1/ERMP1/ERP44/FOXRED2/HYOU1/OS9/TOR1A/UBXN8/UGGT2/USP13/WFS1/YIF1A	13
VIP	GO:0006401	RNA catabolic process	16/292	414/18862	0.000772495	0.0227992	0.0200155	CSDE1/EXOSC2/EXOSC3/EXOSC5/EXOSC8/FASTKD5/GIGYF2/LARP1/LARP4B/MOV10/NUP214/PABPC1/PABPC4/PSMD8/RPL36/UPF1	16
VIP	GO:0006515	protein quality control for misfolded or incompletely synthesized proteins	4/292	28/18862	0.000859346	0.025132	0.0220634	NGLY1/TOR1A/UGGT2/ZYG11B	4
VIP	GO:0043467	regulation of generation of precursor metabolites and energy	9/292	160/18862	0.000887102	0.0255022	0.0223884	GHITM/IDE/NUP210/NUP214/NUP54/NUP62/NUP88/NUP98/RAE1	9
VIP	GO:0006364	rRNA processing	11/292	228/18862	0.00088786	0.0255022	0.0223884	DDX10/DDX21/EXOSC2/EXOSC3/EXOSC5/EXOSC8/MDN1/MPHOSPH10/NGDN/NOL10/RRP9	11
VIP	GO:0007098	centrosome cycle	8/292	129/18862	0.00090709	0.025824	0.0226709	CDK5RAP2/CEP135/CEP250/CEP68/CHMP2A/GOLGA2/NIN/NUP62	8
VIP	GO:0034982	mitochondrial protein processing	3/292	13/18862	0.000936074	0.0259599	0.0227903	PMPCA/PMPCB/STOML2	3
VIP	GO:0090161	Golgi ribbon formation	3/292	13/18862	0.000936074	0.0259599	0.0227903	GCC2/GOLGA2/TMED5	3
VIP	GO:1904668	positive regulation of ubiquitin protein ligase activity	3/292	13/18862	0.000936074	0.0259599	0.0227903	GOLGA2/GORASP1/RAB1A	3
VIP	GO:0042176	regulation of protein catabolic process	15/292	383/18862	0.000980744	0.0266767	0.0234195	ADAM9/BAG5/CSNK2A2/GPX1/HECTD1/IDE/MYCBP2/PRKACA/RAB7A/RBX1/RDX/RNF41/USP13/VPS11/ZYG11B	15
VIP	GO:0006517	protein deglycosylation	4/292	29/18862	0.000984805	0.0266767	0.0234195	EDEM3/NGLY1/OS9/UGGT2	4
VIP	GO:0097006	regulation of plasma lipoprotein particle levels	7/292	101/18862	0.000986796	0.0266767	0.0234195	ACSL3/AP2A2/AP2M1/HMOX1/NPC2/PRKACA/SCARB1	7
VIP	GO:0006487	protein N-linked glycosylation	6/292	74/18862	0.00100267	0.0267646	0.0234967	ALG11/ALG5/ALG8/GORASP1/MOGS/UGGT2	6
VIP	GO:0031331	positive regulation of cellular catabolic process	15/292	384/18862	0.00100669	0.0267646	0.0234967	ADAM9/FYCO1/GIGYF2/HECTD1/HMOX1/LARP1/MOV10/PABPC1/RBX1/RDX/TBK1/UPF1/USP13/VPS11/ZYG11B	15
VIP	GO:0043628	ncRNA 3'-end processing	5/292	50/18862	0.00102977	0.0271539	0.0238385	EXOSC2/EXOSC3/EXOSC5/EXOSC8/LARP7	5
VIP	GO:0006999	nuclear pore organization	3/292	14/18862	0.00117778	0.030099	0.0264239	NUP54/NUP98/RTN4	3
VIP	GO:0035437	maintenance of protein localization in endoplasmic reticulum	3/292	14/18862	0.00117778	0.030099	0.0264239	GPAA1/OS9/TAPT1	3
VIP	GO:0099638	endosome to plasma membrane protein transport	3/292	14/18862	0.00117778	0.030099	0.0264239	GRIPAP1/RAB7A/RAB8A	3
VIP	GO:0016236	macroautophagy	13/292	311/18862	0.00117888	0.030099	0.0264239	ATP6V1A/CHMP2A/CSNK2A2/CSNK2B/FYCO1/HMOX1/LARP1/PRKACA/RAB1A/RAB7A/RNF41/TBK1/TMEM39B	13
VIP	GO:0006998	nuclear envelope organization	5/292	52/18862	0.00123182	0.0308001	0.0270395	CHMP2A/NEK9/SUN2/TOR1A/TOR1AIP1	5
VIP	GO:0046785	microtubule polymerization	6/292	77/18862	0.00123473	0.0308001	0.0270395	AKAP9/CDK5RAP2/GOLGA2/NIN/TUBGCP2/TUBGCP3	6
VIP	GO:0046034	ATP metabolic process	13/292	313/18862	0.00124889	0.0308001	0.0270395	ATP1B1/ATP6V1A/GHITM/NDUFAF1/NDUFB9/NUP210/NUP214/NUP54/NUP62/NUP88/NUP98/RAE1/STOML2	13
VIP	GO:0034504	protein localization to nucleus	12/292	275/18862	0.00125581	0.0308001	0.0270395	HEATR3/LARP7/MEPCE/NUP214/NUP54/NUP62/NUP88/NUP98/NUTF2/SUN2/TOR1A/TOR1AIP1	12
VIP	GO:0016072	rRNA metabolic process	11/292	238/18862	0.00125655	0.0308001	0.0270395	DDX10/DDX21/EXOSC2/EXOSC3/EXOSC5/EXOSC8/MDN1/MPHOSPH10/NGDN/NOL10/RRP9	11
VIP	GO:0034472	snRNA 3'-end processing	4/292	31/18862	0.00127337	0.0308001	0.0270395	EXOSC2/EXOSC3/EXOSC5/EXOSC8	4
VIP	GO:1990126	retrograde transport, endosome to plasma membrane	4/292	31/18862	0.00127337	0.0308001	0.0270395	GRIPAP1/RAB7A/RAB8A/VPS39	4
VIP	GO:0030010	establishment of cell polarity	8/292	137/18862	0.00133802	0.0320071	0.0280991	ARF6/CDK5RAP2/ITGB1/MARK2/RAB10/RHOA/RNF41/SLC9A3R1	8
VIP	GO:0090151	establishment of protein localization to mitochondrial membrane	5/292	53/18862	0.00134316	0.0320071	0.0280991	AP3B1/BCS1L/TIMM10/TIMM8B/TIMM9	5
VIP	GO:0016197	endosomal transport	11/292	242/18862	0.00143557	0.0337872	0.0296618	AP3B1/ARF6/CHMP2A/ERC1/GCC2/GRIPAP1/RAB10/RAB14/RAB7A/RAB8A/VPS39	11
VIP	GO:0006888	endoplasmic reticulum to Golgi vesicle-mediated transport	10/292	206/18862	0.00143887	0.0337872	0.0296618	ERGIC1/GOLGA2/GOLGB1/GORASP1/HYOU1/LMAN2/RAB1A/SCAP/TMED5/YIF1A	10
VIP	GO:0006163	purine nucleotide metabolic process	16/292	441/18862	0.0014907	0.0347505	0.0305076	AASS/ACSL3/ATP6V1A/DCAKD/FAR2/GPX1/IMPDH2/NUP210/NUP214/NUP54/NUP62/NUP88/NUP98/PPT1/RAE1/STOML2	16
VIP	GO:0034470	ncRNA processing	15/292	400/18862	0.00150763	0.0348925	0.0306322	DDX10/DDX21/EXOSC2/EXOSC3/EXOSC5/EXOSC8/INTS4/LARP7/MDN1/MPHOSPH10/NGDN/NOL10/PUSL1/RRP9/TRMT1	15
VIP	GO:0006900	vesicle budding from membrane	7/292	109/18862	0.00153993	0.0353853	0.0310649	AP2M1/AP3B1/GOLGA2/GORASP1/RAB1A/RAB7A/SCAP	7
VIP	GO:0043928	exonucleolytic catabolism of deadenylated mRNA	4/292	33/18862	0.00161632	0.0366177	0.0321468	EXOSC2/EXOSC3/EXOSC5/EXOSC8	4
VIP	GO:0071539	protein localization to centrosome	4/292	33/18862	0.00161632	0.0366177	0.0321468	CEP250/CEP350/GOLGB1/NUP62	4
VIP	GO:0007007	inner mitochondrial membrane organization	5/292	56/18862	0.00172184	0.0387353	0.0340058	DNAJC11/GHITM/TIMM10/TIMM8B/TIMM9	5
VIP	GO:0009150	purine ribonucleotide metabolic process	15/292	408/18862	0.00182777	0.0408329	0.0358473	AASS/ACSL3/ATP6V1A/DCAKD/FAR2/IMPDH2/NUP210/NUP214/NUP54/NUP62/NUP88/NUP98/PPT1/RAE1/STOML2	15
VIP	GO:0006096	glycolytic process	7/292	114/18862	0.00199228	0.0441779	0.0387838	NUP210/NUP214/NUP54/NUP62/NUP88/NUP98/RAE1	7
VIP	GO:0000291	nuclear-transcribed mRNA catabolic process, exonucleolytic	4/292	35/18862	0.0020187	0.0441779	0.0387838	EXOSC2/EXOSC3/EXOSC5/EXOSC8	4
VIP	GO:1905508	protein localization to microtubule organizing center	4/292	35/18862	0.0020187	0.0441779	0.0387838	CEP250/CEP350/GOLGB1/NUP62	4
VIP	GO:0006757	ATP generation from ADP	7/292	115/18862	0.00209394	0.0455149	0.0399576	NUP210/NUP214/NUP54/NUP62/NUP88/NUP98/RAE1	7
VIP	GO:0007051	spindle organization	9/292	182/18862	0.00216927	0.0461681	0.0405311	CHMP2A/GOLGA2/NUP62/PCNT/RAE1/RHOA/SUN2/TUBGCP2/TUBGCP3	9
VIP	GO:0018208	peptidyl-proline modification	5/292	59/18862	0.00217344	0.0461681	0.0405311	CWC27/FKBP10/FKBP15/FKBP7/PPIL3	5
VIP	GO:0033260	nuclear DNA replication	5/292	59/18862	0.00217344	0.0461681	0.0405311	POLA1/POLA2/PRIM1/PRIM2/UPF1	5
VIP	GO:0007029	endoplasmic reticulum organization	6/292	86/18862	0.0021814	0.0461681	0.0405311	LMAN2/RAB10/RAB18/REEP5/REEP6/RTN4	6
VIP	GO:1903725	regulation of phospholipid metabolic process	4/292	36/18862	0.00224371	0.0471766	0.0414164	ACSL3/DNAJC19/SCARB1/STOML2	4
VIP	GO:0072521	purine-containing compound metabolic process	16/292	460/18862	0.00228054	0.0476396	0.0418229	AASS/ACSL3/ATP6V1A/DCAKD/FAR2/GPX1/IMPDH2/NUP210/NUP214/NUP54/NUP62/NUP88/NUP98/PPT1/RAE1/STOML2	16
VIP	GO:0007052	mitotic spindle organization	7/292	118/18862	0.00242313	0.0499693	0.0438682	CHMP2A/GOLGA2/NUP62/PCNT/RAE1/RHOA/SUN2	7
VIP	GO:0031398	positive regulation of protein ubiquitination	7/292	118/18862	0.00242313	0.0499693	0.0438682	GOLGA2/GORASP1/MYCBP2/NDFIP2/RAB1A/RBX1/WFS1	7
NIP	hsa04114	Oocyte meiosis	9/86	131/8101	9.22e-06	0.00115564	0.0010841	CALM1/MAD2L1/PRKACB/SKP1/YWHAB/YWHAG/YWHAH/YWHAQ/YWHAZ	9
NIP	hsa04141	Protein processing in endoplasmic reticulum	10/86	171/8101	1.2e-05	0.00115564	0.0010841	BAG1/BAG2/DNAJB11/FBXO2/FBXO6/HSPA1A/HSPA2/HSPA5/HSPA8/SKP1	10
NIP	hsa03060	Protein export	4/86	23/8101	8.99e-05	0.00578214	0.0054242	HSPA5/SRP14/SRP68/SRP9	4
NIP	hsa04110	Cell cycle	7/86	126/8101	0.000361617	0.017448	0.0163679	MAD2L1/SKP1/YWHAB/YWHAG/YWHAH/YWHAQ/YWHAZ	7
NIP	hsa04915	Estrogen signaling pathway	6/86	138/8101	0.0033756	0.126939	0.119081	CALM1/HSPA1A/HSPA2/HSPA8/KRT38/PRKACB	6
NIP	hsa04213	Longevity regulating pathway - multiple species	4/86	62/8101	0.00413548	0.126939	0.119081	HSPA1A/HSPA2/HSPA8/PRKACB	4
NIP	hsa03040	Spliceosome	6/86	147/8101	0.00460401	0.126939	0.119081	HSPA1A/HSPA2/HSPA8/PPIE/SRSF3/SRSF6	6
NIP	hsa05203	Viral carcinogenesis	7/86	204/8101	0.00579837	0.135652	0.127255	HPN/PRKACB/YWHAB/YWHAG/YWHAH/YWHAQ/YWHAZ	7
NIP	hsa04390	Hippo signaling pathway	6/86	157/8101	0.00632574	0.135652	0.127255	WNT5A/YWHAB/YWHAG/YWHAH/YWHAQ/YWHAZ	6
NIP	hsa04612	Antigen processing and presentation	4/86	78/8101	0.00930491	0.179585	0.168468	HSPA1A/HSPA2/HSPA5/HSPA8	4
NIP	hsa04962	Vasopressin-regulated water reabsorption	3/86	44/8101	0.0111827	0.196206	0.184061	DYNLL1/DYNLL2/PRKACB	3
NIP	hsa04020	Calcium signaling pathway	7/86	240/8101	0.0135467	0.217877	0.204389	ATP2A1/ATP2B2/CALM1/PDGFRA/PLCD3/PRKACB/TACR3	7
NIP	hsa05150	Staphylococcus aureus infection	4/86	96/8101	0.0187796	0.278805	0.261546	C1QA/C3AR1/DEFA1/KRT38	4
NIP	hsa05134	Legionellosis	3/86	57/8101	0.0223949	0.299727	0.281172	HSPA1A/HSPA2/HSPA8	3
NIP	hsa05160	Hepatitis C	5/86	157/8101	0.0254347	0.299727	0.281172	YWHAB/YWHAG/YWHAH/YWHAQ/YWHAZ	5
NIP	hsa05020	Prion disease	7/86	273/8101	0.0255424	0.299727	0.281172	C1QA/HSPA1A/HSPA2/HSPA5/HSPA8/PRKACB/TUBB8	7
NIP	hsa05417	Lipid and atherosclerosis	6/86	215/8101	0.0264008	0.299727	0.281172	CALM1/CCL3/HSPA1A/HSPA2/HSPA5/HSPA8	6
NIP	hsa04151	PI3K-Akt signaling pathway	8/86	354/8101	0.0337083	0.361428	0.339054	EFNA4/PDGFRA/RPS6/YWHAB/YWHAG/YWHAH/YWHAQ/YWHAZ	8
NIP	hsa04010	MAPK signaling pathway	7/86	294/8101	0.0361648	0.367358	0.344617	DUSP16/EFNA4/HSPA1A/HSPA2/HSPA8/PDGFRA/PRKACB	7
NIP	hsa04919	Thyroid hormone signaling pathway	4/86	121/8101	0.0394207	0.38041	0.356861	ATP2A1/NOTCH2/PLCD3/PRKACB	4
NIP	hsa05132	Salmonella infection	6/86	249/8101	0.0485417	0.446121	0.418504	BRK1/DYNLL1/DYNLL2/RILP/SKP1/TUBB8	6
VIP	hsa04141	Protein processing in endoplasmic reticulum	12/140	171/8142	3.55e-05	0.00804817	0.00779999	EDEM3/ERLEC1/HYOU1/LMAN2/MOGS/NGLY1/OS9/RBX1/SIL1/UBXN8/UGGT2/WFS1	12
VIP	hsa03013	Nucleocytoplasmic transport	8/140	108/8142	0.00051833	0.0588305	0.0570163	NUP210/NUP214/NUP54/NUP62/NUP88/NUP98/RAE1/UPF1	8
VIP	hsa03018	RNA degradation	6/140	79/8142	0.00230551	0.17445	0.169071	EXOSC2/EXOSC3/EXOSC5/EXOSC8/PABPC1/PABPC4	6
VIP	hsa03030	DNA replication	4/140	36/8142	0.00321843	0.175103	0.169704	POLA1/POLA2/PRIM1/PRIM2	4
VIP	hsa05014	Amyotrophic lateral sclerosis	14/140	364/8142	0.0038569	0.175103	0.169704	GPX1/NDUFB9/NUP210/NUP214/NUP54/NUP62/NUP88/NUP98/PSMD8/RAB1A/RAB8A/RAE1/SIGMAR1/TBK1	14
VIP	hsa03060	Protein export	3/140	23/8142	0.00684966	0.252769	0.244974	SRP19/SRP54/SRP72	3
VIP	hsa00563	Glycosylphosphatidylinositol (GPI)-anchor biosynthesis	3/140	26/8142	0.009686	0.252769	0.244974	GPAA1/PIGO/PIGS	3
VIP	hsa00510	N-Glycan biosynthesis	4/140	50/8142	0.0104601	0.252769	0.244974	ALG11/ALG5/ALG8/MOGS	4
VIP	hsa05132	Salmonella infection	10/140	249/8142	0.0105646	0.252769	0.244974	ARF6/FYCO1/GCC2/RAB5C/RAB7A/RALA/RHOA/RIPK1/VPS11/VPS39	10
VIP	hsa04144	Endocytosis	10/140	251/8142	0.0111352	0.252769	0.244974	AP2A2/AP2M1/ARF6/CHMP2A/RAB10/RAB5C/RAB7A/RAB8A/RHOA/RNF41	10
VIP	hsa04961	Endocrine and other factor-regulated calcium reabsorption	4/140	53/8142	0.012786	0.263856	0.25572	AP2A2/AP2M1/ATP1B1/PRKACA	4
VIP	hsa04310	Wnt signaling pathway	7/140	167/8142	0.0248743	0.470539	0.456029	CSNK2A2/CSNK2B/PRKACA/RBX1/RHOA/TLE1/TLE3	7
VIP	hsa04622	RIG-I-like receptor signaling pathway	4/140	70/8142	0.0320649	0.559903	0.542637	NLRX1/RIPK1/TBK1/TBKBP1	4
VIP	hsa04137	Mitophagy - animal	4/140	72/8142	0.0350558	0.568405	0.550877	CSNK2A2/CSNK2B/RAB7A/TBK1	4
VIP	hsa03008	Ribosome biogenesis in eukaryotes	5/140	109/8142	0.0394541	0.590878	0.572657	CSNK2A2/CSNK2B/MDN1/MPHOSPH10/RBM28	5
VIP	hsa00532	Glycosaminoglycan biosynthesis - chondroitin sulfate / dermatan sulfate	2/140	20/8142	0.0455683	0.590878	0.572657	CHPF/CHPF2	2
VIP	hsa04014	Ras signaling pathway	8/140	232/8142	0.04643	0.590878	0.572657	ARF6/GNB1/GNG5/PRKACA/RAB5C/RALA/RHOA/TBK1	8
VIP	hsa04145	Phagosome	6/140	152/8142	0.0468538	0.590878	0.572657	ATP6AP1/ATP6V1A/ITGB1/RAB5C/RAB7A/SCARB1	6
