# Supplementary material for: Discovery of host-directed modulators of virus infection by probing the SARS-CoV-2–host protein–protein interaction network
Source: Brief Bioinform. 2022 Oct 27;23(6):bbac456. doi: 10.1093/bib/bbac456 (PMC9677461; doi:10.1093/bib/bbac456)
Supplement: Supplementary_Table_S3_bbac456 [file supplementary_table_s3_bbac456.xlsx]

## Sheet: Supplementary Table S3
Supplementray Table 3: Information of compounds and their targets used in the study along with cross references to NCATS and CoV-RBD resources
ChEMBL ID	Name of compound	Clinical phase	Uniprot ID	Gene ID	IC50	EC50	Kd	Ki	NCATS	COV-RBD	VIP/NIP
CHEMBL10020		investigational	P29371	TACR3	-	-	-	29.9	NO	NO
CHEMBL100205		investigational	P12268	IMPDH2	230	-	-	-	NO	NO	VIP
CHEMBL10031		investigational	P29371	TACR3	-	-	-	129	NO	NO
CHEMBL100403		investigational	P12268	IMPDH2	120	-	-	-	NO	NO	VIP
CHEMBL100463		investigational	Q99720	SIGMAR1	-	-	-	1.72	NO	NO	VIP
CHEMBL100789		investigational	Q99720	SIGMAR1	-	-	-	130.6	NO	NO	VIP
CHEMBL10079		investigational	P29371	TACR3	-	-	-	426.9	NO	NO
CHEMBL100929		investigational	P12268	IMPDH2	540	-	-	-	NO	NO	VIP
CHEMBL101253	VATALANIB	phase 3	P16234	PDGFRA	-	-	96	-	NO	NO	NIP
CHEMBL101270		investigational	P12268	IMPDH2	180	-	-	-	NO	NO	VIP
CHEMBL101300		investigational	Q99720	SIGMAR1	-	-	-	11.705	NO	NO	VIP
CHEMBL10134		investigational	P29371	TACR3	-	-	-	6.57333	NO	NO
CHEMBL101463		investigational	P12268	IMPDH2	340	-	-	-	NO	NO	VIP
CHEMBL101510		investigational	Q99720	SIGMAR1	-	-	-	157	NO	NO	VIP
CHEMBL10160		investigational	P29371	TACR3	-	-	-	32.4133	NO	NO
CHEMBL101607		investigational	Q99720	SIGMAR1	-	-	-	38.5	NO	NO	VIP
CHEMBL10162		investigational	P29371	TACR3	-	-	-	2.2	NO	NO
CHEMBL101664		investigational	Q99720	SIGMAR1	50	-	-	-	NO	NO	VIP
CHEMBL101732		investigational	Q99720	SIGMAR1	-	-	-	482	NO	NO	VIP
CHEMBL101822		investigational	P12268	IMPDH2	320	-	-	-	NO	NO	VIP
CHEMBL10188	TALNETANT	phase 2	P29371	TACR3	8.375	-	5.754	35.0423	NO	NO
CHEMBL101909		investigational	Q99720	SIGMAR1	-	-	-	1.24	NO	NO	VIP
CHEMBL101941		investigational	P12268	IMPDH2	130	-	-	-	NO	NO	VIP
CHEMBL101984		investigational	P12268	IMPDH2	16	-	-	-	NO	NO	VIP
CHEMBL10224		investigational	P29371	TACR3	-	-	-	1.2	NO	NO
CHEMBL102301		investigational	P16234	PDGFRA	210	-	-	-	NO	NO	NIP
CHEMBL102346		investigational	P16234	PDGFRA	50	-	-	-	NO	NO	NIP
CHEMBL102406		investigational	Q99720	SIGMAR1	-	-	-	1.47	NO	NO	VIP
CHEMBL102474		investigational	Q99720	SIGMAR1	-	-	-	146	NO	NO	VIP
CHEMBL102695		investigational	Q99720	SIGMAR1	-	-	-	3.5	NO	NO	VIP
CHEMBL10284	SB-222200	investigational	P29371	TACR3	8.86	-	-	6.06075	NO	NO
CHEMBL102847		investigational	Q99720	SIGMAR1	-	-	-	120	NO	NO	VIP
CHEMBL102860		investigational	Q99720	SIGMAR1	-	-	-	90.7	NO	NO	VIP
CHEMBL102999		investigational	Q99720	SIGMAR1	-	-	-	496.5	NO	NO	VIP
CHEMBL103	PROGESTERONE	approved	Q99720	SIGMAR1	-	-	-	260	NO	NO	VIP
CHEMBL10303		investigational	P29371	TACR3	-	-	-	2.2	NO	NO
CHEMBL103065		investigational	Q99720	SIGMAR1	-	-	-	3.1	NO	NO	VIP
CHEMBL103156		investigational	Q99720	SIGMAR1	-	-	-	4.68	NO	NO	VIP
CHEMBL103157		investigational	Q99720	SIGMAR1	-	-	-	15.99	NO	NO	VIP
CHEMBL103319		investigational	Q99720	SIGMAR1	-	-	-	11.3	NO	NO	VIP
CHEMBL10334		investigational	P29371	TACR3	-	-	-	197.75	NO	NO
CHEMBL103455		investigational	Q99720	SIGMAR1	-	-	-	1.75	NO	NO	VIP
CHEMBL103458		investigational	Q99720	SIGMAR1	-	-	-	2.49	NO	NO	VIP
CHEMBL103519		investigational	Q99720	SIGMAR1	-	-	-	412	NO	NO	VIP
CHEMBL1036	HYDROXYHALOPERIDOL	investigational	Q99720	SIGMAR1	-	-	-	14.34	NO	NO	VIP
CHEMBL103662		investigational	Q99720	SIGMAR1	-	-	-	71.5	NO	NO	VIP
CHEMBL103707		investigational	Q99720	SIGMAR1	-	-	-	231	NO	NO	VIP
CHEMBL103715		investigational	Q99720	SIGMAR1	-	-	-	68.6	NO	NO	VIP
CHEMBL103816		investigational	Q99720	SIGMAR1	-	-	-	1.75	NO	NO	VIP
CHEMBL103849		investigational	Q99720	SIGMAR1	-	-	-	38	NO	NO	VIP
CHEMBL104042		investigational	Q99720	SIGMAR1	-	-	-	21	NO	NO	VIP
CHEMBL104051		investigational	P12268	IMPDH2	59	-	-	-	NO	NO	VIP
CHEMBL104067		investigational	P16234	PDGFRA	90	-	-	-	NO	NO	NIP
CHEMBL104240		investigational	P12268	IMPDH2	190	-	-	-	NO	NO	VIP
CHEMBL104282		investigational	P12268	IMPDH2	330	-	-	-	NO	NO	VIP
CHEMBL104313		investigational	P12268	IMPDH2	110	-	-	-	NO	NO	VIP
CHEMBL104444		investigational	Q99720	SIGMAR1	79.43	-	-	-	NO	NO	VIP
CHEMBL104466		investigational	P16234	PDGFRA	299	-	-	-	NO	NO	NIP
CHEMBL104535		investigational	P12268	IMPDH2	110	-	-	-	NO	NO	VIP
CHEMBL104622		investigational	Q99720	SIGMAR1	51.245	-	-	-	NO	NO	VIP
CHEMBL104710		investigational	P12268	IMPDH2	760	-	-	-	NO	NO	VIP
CHEMBL104739		investigational	P12268	IMPDH2	300	-	-	-	NO	NO	VIP
CHEMBL104834		investigational	Q99720	SIGMAR1	-	-	-	0.49	NO	NO	VIP
CHEMBL104945		investigational	Q99720	SIGMAR1	2.243266667	-	-	-	NO	NO	VIP
CHEMBL104992		investigational	Q99720	SIGMAR1	-	-	-	140	NO	NO	VIP
CHEMBL10512		investigational	P29371	TACR3	-	-	-	12.96	NO	NO
CHEMBL10517		investigational	P29371	TACR3	-	-	-	152.245	NO	NO
CHEMBL10536		investigational	P29371	TACR3	-	-	-	295	NO	NO
CHEMBL105645		investigational	Q99720	SIGMAR1	11.573	-	-	-	NO	NO	VIP
CHEMBL106027		investigational	Q99720	SIGMAR1	-	-	-	710	NO	NO	VIP
CHEMBL106085		investigational	Q99720	SIGMAR1	-	-	-	410	NO	NO	VIP
CHEMBL106124	SENKTIDE	investigational	P29371	TACR3	25	5.25085	-	3.162	NO	NO
CHEMBL106186		investigational	Q99720	SIGMAR1	-	-	-	743	NO	NO	VIP
CHEMBL106437		investigational	Q99720	SIGMAR1	-	-	-	4.54	NO	NO	VIP
CHEMBL106910		investigational	Q99720	SIGMAR1	-	-	-	310	NO	NO	VIP
CHEMBL106966		investigational	P16234	PDGFRA	770	-	-	-	NO	NO	NIP
CHEMBL107337		investigational	P12268	IMPDH2	120	-	-	-	NO	NO	VIP
CHEMBL107485		investigational	Q99720	SIGMAR1	-	-	-	54	NO	NO	VIP
CHEMBL1076211	TOLPERISONE	phase 2	Q99720	SIGMAR1	13	-	-	5.587	NO	NO	VIP
CHEMBL107717		investigational	Q99720	SIGMAR1	-	-	-	128	NO	NO	VIP
CHEMBL107720		investigational	Q99720	SIGMAR1	-	-	-	243	NO	NO	VIP
CHEMBL107870		investigational	Q99720	SIGMAR1	-	-	-	8	NO	NO	VIP
CHEMBL107922		investigational	Q99720	SIGMAR1	-	-	-	227	NO	NO	VIP
CHEMBL1079545		investigational	P16234	PDGFRA	-	-	1	-	NO	NO	NIP
CHEMBL107955		investigational	Q9Y5Y6	ST14	-	-	-	320	NO	NO
CHEMBL1081312		investigational	P16234	PDGFRA	-	-	-	316.23	NO	NO	NIP
CHEMBL1081509		investigational	P16234	PDGFRA	-	-	9.9	-	NO	NO	NIP
CHEMBL108241		investigational	Q99720	SIGMAR1	151	-	-	-	NO	NO	VIP
CHEMBL1082415		investigational	P29371	TACR3	-	-	-	2.91	NO	NO
CHEMBL1082735		investigational	P29371	TACR3	-	-	-	12.22	NO	NO
CHEMBL1082737		investigational	P29371	TACR3	-	-	-	0.91	NO	NO
CHEMBL1083051		investigational	P29371	TACR3	-	-	-	15.1	NO	NO
CHEMBL1083052		investigational	P29371	TACR3	-	-	-	7.27	NO	NO
CHEMBL1083086		investigational	Q92769	HDAC2	-	-	-	12	NO	NO
CHEMBL1083439		investigational	Q92769	HDAC2	-	-	-	44	NO	NO
CHEMBL1084165		investigational	P29371	TACR3	-	-	-	0.95	NO	NO
CHEMBL1084434		investigational	P29371	TACR3	-	-	-	7.72	NO	NO
CHEMBL1084435		investigational	P29371	TACR3	-	-	-	29.73	NO	NO
CHEMBL1084436		investigational	P29371	TACR3	-	-	-	1.48	NO	NO
CHEMBL1084437		investigational	P29371	TACR3	-	-	-	1.12	NO	NO
CHEMBL1084438		investigational	P29371	TACR3	-	-	-	29.79	NO	NO
CHEMBL1084439		investigational	P29371	TACR3	-	-	-	0.91	NO	NO
CHEMBL1084522		investigational	P29371	TACR3	-	-	-	8.38	NO	NO
CHEMBL1084523		investigational	P29371	TACR3	-	-	-	0.74	NO	NO
CHEMBL1084525		investigational	P29371	TACR3	-	-	-	5.4	NO	NO
CHEMBL1084771		investigational	P29371	TACR3	-	-	-	6.87	NO	NO
CHEMBL1085511		investigational	P16234	PDGFRA	74	-	-	-	NO	NO	NIP
CHEMBL1086003		investigational	P29371	TACR3	-	-	-	11.36	NO	NO
CHEMBL1086004		investigational	P29371	TACR3	-	-	-	93.25	NO	NO
CHEMBL1088734		investigational	Q92769	HDAC2	28.5	-	-	-	NO	NO
CHEMBL1088736		investigational	Q92769	HDAC2	27.8	-	-	-	NO	NO
CHEMBL1089495		investigational	Q92769	HDAC2	165	-	-	-	NO	NO
CHEMBL1089752		investigational	Q99720	SIGMAR1	1000	-	-	7.1	NO	NO	VIP
CHEMBL109026		investigational	Q99720	SIGMAR1	-	-	-	1.49	NO	NO	VIP
CHEMBL109124		investigational	Q99720	SIGMAR1	-	-	-	140.233	NO	NO	VIP
CHEMBL1091474		investigational	Q92769	HDAC2	60	-	-	-	NO	NO
CHEMBL1091475		investigational	Q92769	HDAC2	24.6	-	-	-	NO	NO
CHEMBL1093033		investigational	Q92769	HDAC2	31	-	-	-	NO	NO
CHEMBL109312		investigational	P12268	IMPDH2	7	-	-	-	NO	NO	VIP
CHEMBL1093335		investigational	Q92769	HDAC2	48	-	-	-	NO	NO
CHEMBL109335		investigational	P12268	IMPDH2	93	-	-	-	NO	NO	VIP
CHEMBL1094109		investigational	Q13304	GPR17	112	-	-	-	NO	NO
CHEMBL1094707		investigational	Q92769	HDAC2	27.5	-	-	-	NO	NO
CHEMBL1094709		investigational	Q92769	HDAC2	25.1	-	-	-	NO	NO
CHEMBL1094710		investigational	Q92769	HDAC2	48.2	-	-	-	NO	NO
CHEMBL1094759		investigational	Q13304	GPR17	-	945	-	-	NO	NO
CHEMBL1094760		investigational	Q13304	GPR17	582	-	-	-	NO	NO
CHEMBL1095095		investigational	Q92769	HDAC2	424.5	-	-	-	NO	NO
CHEMBL1095096		investigational	Q92769	HDAC2	270	-	-	-	NO	NO
CHEMBL1095412		investigational	Q92769	HDAC2	500	-	-	-	NO	NO
CHEMBL1096	AMLEXANOX	approved	Q9UHD2	TBK1	850.57	-	-	-	NO	NO
CHEMBL1096397		investigational	Q92769	HDAC2	800	-	-	-	NO	NO
CHEMBL1096400		investigational	Q13304	GPR17	508	-	-	-	NO	NO
CHEMBL1096742		investigational	Q13304	GPR17	-	1.4	-	-	NO	NO
CHEMBL1096981		investigational	Q92769	HDAC2	179	-	-	-	NO	NO
CHEMBL1097278		investigational	Q92769	HDAC2	390	-	-	-	NO	NO
CHEMBL1097279	CANGRELOR TETRASODIUM	approved	Q13304	GPR17	0.7	-	-	-	NO	NO
CHEMBL1097651		investigational	Q92769	HDAC2	43	-	-	-	NO	NO
CHEMBL1097652		investigational	Q13304	GPR17	-	0.036	-	-	NO	NO
CHEMBL1097748		investigational	Q92769	HDAC2	600	-	-	-	NO	NO
CHEMBL1098083		investigational	Q13304	GPR17	-	11	-	-	NO	NO
CHEMBL1098337		investigational	Q92769	HDAC2	32	-	-	-	NO	NO
CHEMBL1098419		investigational	Q13304	GPR17	-	1.7	-	-	NO	NO
CHEMBL1098945		investigational	P23526	AHCY	400	-	-	-	NO	NO
CHEMBL110099		investigational	Q99720	SIGMAR1	-	-	-	110	NO	NO	VIP
CHEMBL110319		investigational	Q99720	SIGMAR1	-	-	-	11.3333	NO	NO	VIP
CHEMBL110458	MIGALASTAT	approved	P06280	GLA	41.66666667	-	-	-	NO	NO
CHEMBL111331		investigational	Q99720	SIGMAR1	-	-	-	29.9	NO	NO	VIP
CHEMBL111896		investigational	Q99720	SIGMAR1	-	-	-	6.7	NO	NO	VIP
CHEMBL111909		investigational	Q99720	SIGMAR1	-	-	-	16	NO	NO	VIP
CHEMBL111964		investigational	Q99720	SIGMAR1	-	-	-	4	NO	NO	VIP
CHEMBL112037		investigational	Q99720	SIGMAR1	-	-	-	4	NO	NO	VIP
CHEMBL112124		investigational	Q99720	SIGMAR1	-	-	-	1.1	NO	NO	VIP
CHEMBL112125		investigational	Q99720	SIGMAR1	-	-	-	2.9	NO	NO	VIP
CHEMBL112170		investigational	Q99720	SIGMAR1	-	-	-	6	NO	NO	VIP
CHEMBL1123	DICYCLOMINE	approved	Q99720	SIGMAR1	4.89	-	-	2.055	YES	NO	VIP
CHEMBL112405		investigational	P12268	IMPDH2	35	-	-	-	NO	NO	VIP
CHEMBL112413		investigational	Q99720	SIGMAR1	-	-	-	2.6	NO	NO	VIP
CHEMBL112444		investigational	P12268	IMPDH2	200	-	-	-	NO	NO	VIP
CHEMBL112457		investigational	Q99720	SIGMAR1	-	-	-	58	NO	NO	VIP
CHEMBL112474		investigational	Q99720	SIGMAR1	-	-	-	0.9	NO	NO	VIP
CHEMBL112574		investigational	Q99720	SIGMAR1	-	-	-	2.8	NO	NO	VIP
CHEMBL112957		investigational	Q99720	SIGMAR1	-	-	-	5	NO	NO	VIP
CHEMBL112967		investigational	P12268	IMPDH2	11	-	-	-	NO	NO	VIP
CHEMBL112993		investigational	P12268	IMPDH2	40	-	-	-	NO	NO	VIP
CHEMBL11311		investigational	Q99720	SIGMAR1	110	-	-	-	NO	NO	VIP
CHEMBL113282		investigational	Q99720	SIGMAR1	-	-	-	22	NO	NO	VIP
CHEMBL113293		investigational	Q99720	SIGMAR1	-	-	-	7.5	NO	NO	VIP
CHEMBL113449		investigational	Q99720	SIGMAR1	-	-	-	8	NO	NO	VIP
CHEMBL113572		investigational	P12268	IMPDH2	38	-	-	-	NO	NO	VIP
CHEMBL113621		investigational	Q99720	SIGMAR1	-	-	-	10.5	NO	NO	VIP
CHEMBL113703		investigational	Q99720	SIGMAR1	-	-	-	104	NO	NO	VIP
CHEMBL113956		investigational	Q99720	SIGMAR1	482	-	-	-	NO	NO	VIP
CHEMBL114123		investigational	Q99720	SIGMAR1	-	-	-	40	NO	NO	VIP
CHEMBL114163		investigational	Q99720	SIGMAR1	-	-	-	2.8	NO	NO	VIP
CHEMBL114280		investigational	Q99720	SIGMAR1	328	-	-	-	NO	NO	VIP
CHEMBL114358		investigational	Q99720	SIGMAR1	-	-	-	49	NO	NO	VIP
CHEMBL114426		investigational	P12268	IMPDH2	763	-	-	-	NO	NO	VIP
CHEMBL114477		investigational	Q99720	SIGMAR1	-	-	-	5.4	NO	NO	VIP
CHEMBL114510		investigational	Q99720	SIGMAR1	-	-	-	74	NO	NO	VIP
CHEMBL115508		investigational	Q99720	SIGMAR1	-	-	-	3	NO	NO	VIP
CHEMBL115582		investigational	Q99720	SIGMAR1	101	-	-	-	NO	NO	VIP
CHEMBL115652		investigational	Q99720	SIGMAR1	581	-	-	-	NO	NO	VIP
CHEMBL115934		investigational	Q99720	SIGMAR1	-	-	-	2.5	NO	NO	VIP
CHEMBL115956		investigational	Q99720	SIGMAR1	-	-	-	15.7	NO	NO	VIP
CHEMBL115998		investigational	Q99720	SIGMAR1	-	-	-	1.9	NO	NO	VIP
CHEMBL116061		investigational	P12268	IMPDH2	35	-	-	-	NO	NO	VIP
CHEMBL116207		investigational	Q99720	SIGMAR1	113	-	-	-	NO	NO	VIP
CHEMBL116208		investigational	P12268	IMPDH2	290	-	-	-	NO	NO	VIP
CHEMBL116233		investigational	Q99720	SIGMAR1	-	-	-	15	NO	NO	VIP
CHEMBL1163016		investigational	P16234	PDGFRA	38	-	-	-	NO	NO	NIP
CHEMBL116354		investigational	Q99720	SIGMAR1	-	-	-	38	NO	NO	VIP
CHEMBL1163697		investigational	Q99720	SIGMAR1	-	-	-	800	NO	NO	VIP
CHEMBL1163701		investigational	Q99720	SIGMAR1	-	-	-	800	NO	NO	VIP
CHEMBL1164041		investigational	Q99720	SIGMAR1	-	-	-	800	NO	NO	VIP
CHEMBL116434		investigational	Q99720	SIGMAR1	-	-	-	291	NO	NO	VIP
CHEMBL1164671		investigational	Q92769	HDAC2	20	-	-	-	NO	NO
CHEMBL1165686		investigational	Q99720	SIGMAR1	-	-	-	800	NO	NO	VIP
CHEMBL116596		investigational	P12268	IMPDH2	266	-	-	-	NO	NO	VIP
CHEMBL116643		investigational	Q99720	SIGMAR1	-	-	-	2.3	NO	NO	VIP
CHEMBL116710		investigational	Q99720	SIGMAR1	491.5	-	-	-	NO	NO	VIP
CHEMBL116711		investigational	Q99720	SIGMAR1	65	-	-	-	NO	NO	VIP
CHEMBL116738		investigational	Q99720	SIGMAR1	-	-	-	35	NO	NO	VIP
CHEMBL116773		investigational	Q99720	SIGMAR1	-	-	-	869	NO	NO	VIP
CHEMBL1169603		investigational	Q16581	C3AR1	-	787.165	-	-	NO	NO
CHEMBL1170024		investigational	Q16581	C3AR1	1.9975	-	-	-	NO	NO
CHEMBL1170025		investigational	Q16581	C3AR1	250.595	-	-	-	NO	NO
CHEMBL1170026		investigational	Q16581	C3AR1	12.795	127.945	-	-	NO	NO
CHEMBL1170027		investigational	Q16581	C3AR1	767.165	-	-	-	NO	NO
CHEMBL1170029		investigational	Q16581	C3AR1	132.945	209.765	-	-	NO	NO
CHEMBL1170042		investigational	Q16581	C3AR1	114.635	975	-	-	NO	NO
CHEMBL1170045		investigational	Q16581	C3AR1	-	1000	-	-	NO	NO
CHEMBL1170046		investigational	Q16581	C3AR1	274.71	605.48	-	-	NO	NO
CHEMBL1170220		investigational	Q16581	C3AR1	-	757.165	-	-	NO	NO
CHEMBL1170230		investigational	Q16581	C3AR1	244.735	911.005	-	-	NO	NO
CHEMBL1170232		investigational	Q16581	C3AR1	-	522.405	-	-	NO	NO
CHEMBL1170436		investigational	Q16581	C3AR1	165.98	-	-	-	NO	NO
CHEMBL1170437		investigational	Q16581	C3AR1	-	309.515	-	-	NO	NO
CHEMBL1170438		investigational	Q16581	C3AR1	-	468.87	-	-	NO	NO
CHEMBL1170636		investigational	Q16581	C3AR1	-	489.89	-	-	NO	NO
CHEMBL1170637		investigational	Q16581	C3AR1	81.64	370.77	-	-	NO	NO
CHEMBL1170638		investigational	Q16581	C3AR1	41.845	318.7433333	-	-	NO	NO
CHEMBL1170639		investigational	Q16581	C3AR1	155.94	516.43	-	-	NO	NO
CHEMBL1170641		investigational	Q16581	C3AR1	-	357.405	-	-	NO	NO
CHEMBL1170644		investigational	Q16581	C3AR1	239.2933333	-	-	-	NO	NO
CHEMBL1170847		investigational	P20839	IMPDH1	-	-	-	520	NO	NO	NIP
CHEMBL1170847		investigational	P12268	IMPDH2	-	-	-	380	NO	NO	VIP
CHEMBL1170849		investigational	P20839	IMPDH1	-	-	-	77	NO	NO	NIP
CHEMBL1170849		investigational	P12268	IMPDH2	-	-	-	34	NO	NO	VIP
CHEMBL1170850		investigational	P12268	IMPDH2	-	-	-	200	NO	NO	VIP
CHEMBL1170851		investigational	P20839	IMPDH1	-	-	-	70	NO	NO	NIP
CHEMBL1170851		investigational	P12268	IMPDH2	-	-	-	44	NO	NO	VIP
CHEMBL117183		investigational	Q99720	SIGMAR1	-	-	-	45	NO	NO	VIP
CHEMBL1171837	PONATINIB	approved	P16234	PDGFRA	2.6	-	-	-	NO	NO	NIP
CHEMBL1172879		investigational	Q16581	C3AR1	-	409.055	-	-	NO	NO
CHEMBL117319		investigational	Q99720	SIGMAR1	-	-	-	43	NO	NO	VIP
CHEMBL117321		investigational	Q99720	SIGMAR1	-	-	-	12	NO	NO	VIP
CHEMBL1173411		investigational	P16234	PDGFRA	0.98	-	-	-	NO	NO	NIP
CHEMBL1173445	LARGAZOLE	investigational	Q92769	HDAC2	459.325	-	-	-	NO	NO
CHEMBL117379		investigational	Q99720	SIGMAR1	-	-	-	739	NO	NO	VIP
CHEMBL117408		investigational	P12268	IMPDH2	400	-	-	-	NO	NO	VIP
CHEMBL117567		investigational	Q99720	SIGMAR1	497	-	-	-	NO	NO	VIP
CHEMBL117898		investigational	Q99720	SIGMAR1	156.5	-	-	-	NO	NO	VIP
CHEMBL118115		investigational	P12268	IMPDH2	210	-	-	-	NO	NO	VIP
CHEMBL118160		investigational	Q99720	SIGMAR1	-	-	-	579	NO	NO	VIP
CHEMBL118260		investigational	P12268	IMPDH2	240	-	-	-	NO	NO	VIP
CHEMBL118288		investigational	Q99720	SIGMAR1	345	-	-	-	NO	NO	VIP
CHEMBL118289		investigational	Q99720	SIGMAR1	591	-	-	-	NO	NO	VIP
CHEMBL118297		investigational	Q99720	SIGMAR1	-	-	-	30.3	NO	NO	VIP
CHEMBL118384		investigational	P12268	IMPDH2	420	-	-	-	NO	NO	VIP
CHEMBL118405		investigational	Q99720	SIGMAR1	-	-	-	6.4	NO	NO	VIP
CHEMBL118613		investigational	P12268	IMPDH2	490	-	-	-	NO	NO	VIP
CHEMBL118664		investigational	P12268	IMPDH2	260	-	-	-	NO	NO	VIP
CHEMBL118665		investigational	Q99720	SIGMAR1	484.5	-	-	-	NO	NO	VIP
CHEMBL118714		investigational	P12268	IMPDH2	84	-	-	-	NO	NO	VIP
CHEMBL118797		investigational	Q99720	SIGMAR1	-	-	-	4.3	NO	NO	VIP
CHEMBL1188414		investigational	Q5BJF2	TMEM97	-	-	-	12.6	NO	NO	VIP
CHEMBL118899		investigational	P12268	IMPDH2	670	-	-	-	NO	NO	VIP
CHEMBL118983		investigational	P12268	IMPDH2	420	-	-	-	NO	NO	VIP
CHEMBL118988		investigational	P12268	IMPDH2	6	-	-	-	NO	NO	VIP
CHEMBL119047		investigational	Q99720	SIGMAR1	146.5	-	-	-	NO	NO	VIP
CHEMBL119048		investigational	Q99720	SIGMAR1	197	-	-	-	NO	NO	VIP
CHEMBL119075		investigational	Q99720	SIGMAR1	198.5	-	-	-	NO	NO	VIP
CHEMBL119104		investigational	Q99720	SIGMAR1	-	-	-	23.8	NO	NO	VIP
CHEMBL119114		investigational	P12268	IMPDH2	440	-	-	-	NO	NO	VIP
CHEMBL119208		investigational	P12268	IMPDH2	94	-	-	-	NO	NO	VIP
CHEMBL119310		investigational	Q99720	SIGMAR1	-	-	-	736	NO	NO	VIP
CHEMBL119407		investigational	P12268	IMPDH2	180	-	-	-	NO	NO	VIP
CHEMBL119408		investigational	P12268	IMPDH2	40	-	-	-	NO	NO	VIP
CHEMBL119409		investigational	Q99720	SIGMAR1	317	-	-	-	NO	NO	VIP
CHEMBL119481		investigational	Q99720	SIGMAR1	-	-	-	276	NO	NO	VIP
CHEMBL119485		investigational	Q99720	SIGMAR1	325	-	-	-	NO	NO	VIP
CHEMBL1196	PROPARACAINE	approved	Q99720	SIGMAR1	238	-	-	100	NO	NO	VIP
CHEMBL119655		investigational	P12268	IMPDH2	100	-	-	-	NO	NO	VIP
CHEMBL119725		investigational	Q99720	SIGMAR1	836	-	-	-	NO	NO	VIP
CHEMBL1198	PRAMOXINE	approved	Q99720	SIGMAR1	121	-	-	51	NO	NO	VIP
CHEMBL119804		investigational	Q99720	SIGMAR1	234	-	-	-	NO	NO	VIP
CHEMBL119811		investigational	Q99720	SIGMAR1	101.5	-	-	-	NO	NO	VIP
CHEMBL119867		investigational	Q99720	SIGMAR1	59.5	-	-	-	NO	NO	VIP
CHEMBL119889		investigational	Q99720	SIGMAR1	468	-	-	-	NO	NO	VIP
CHEMBL1200406	DIMENHYDRINATE	approved	Q99720	SIGMAR1	-	-	-	487	NO	NO	VIP
CHEMBL120077		investigational	P16234	PDGFRA	45	-	-	-	NO	NO	NIP
CHEMBL1201203	BENZTROPINE	approved	Q99720	SIGMAR1	139	-	-	59	YES	YES	VIP
CHEMBL1201237	LEVOBUNOLOL	approved	Q99720	SIGMAR1	773	-	-	325	NO	NO	VIP
CHEMBL1201353	DEXCHLORPHENIRAMINE	approved	Q99720	SIGMAR1	-	-	-	697	NO	NO	VIP
CHEMBL12047		investigational	Q99720	SIGMAR1	-	-	-	9.3	NO	NO	VIP
CHEMBL120656		investigational	P12268	IMPDH2	180	-	-	-	NO	NO	VIP
CHEMBL12089	BERBERINE CHLORIDE	phase 1	Q99720	SIGMAR1	-	-	-	542	NO	NO	VIP
CHEMBL1213457		investigational	Q92769	HDAC2	-	-	-	70	NO	NO
CHEMBL1213458		investigational	Q92769	HDAC2	-	-	-	125	NO	NO
CHEMBL1213492	Givinostat	phase 3	Q92769	HDAC2	-	-	-	3	NO	NO
CHEMBL1214092		investigational	Q9Y5Y6	ST14	-	-	-	972.9	NO	NO
CHEMBL1215083		investigational	Q9Y5Y6	ST14	-	-	-	55	NO	NO
CHEMBL1215084		investigational	Q9Y5Y6	ST14	-	-	-	220	NO	NO
CHEMBL1215085		investigational	Q9Y5Y6	ST14	-	-	-	770	NO	NO
CHEMBL1215174		investigational	P12268	IMPDH2	-	-	-	340	NO	NO	VIP
CHEMBL1215243		investigational	P20839	IMPDH1	-	-	-	300	NO	NO	NIP
CHEMBL1215243		investigational	P12268	IMPDH2	-	-	-	250	NO	NO	VIP
CHEMBL1215244		investigational	P20839	IMPDH1	-	-	-	580	NO	NO	NIP
CHEMBL1215244		investigational	P12268	IMPDH2	-	-	-	120	NO	NO	VIP
CHEMBL1215245		investigational	P12268	IMPDH2	-	-	-	230	NO	NO	VIP
CHEMBL1215313		investigational	P20839	IMPDH1	-	-	-	460	NO	NO	NIP
CHEMBL1215313		investigational	P12268	IMPDH2	-	-	-	200	NO	NO	VIP
CHEMBL1215855		investigational	Q5BJF2	TMEM97	-	-	-	90.4	NO	NO	VIP
CHEMBL122165		investigational	Q99720	SIGMAR1	-	-	-	2	NO	NO	VIP
CHEMBL122334	HYDANTOIN	investigational	Q99720	SIGMAR1	62	-	-	-	NO	NO	VIP
CHEMBL1223844		investigational	Q9H773	DCTPP1	520	-	-	-	NO	NO
CHEMBL122538		investigational	Q99720	SIGMAR1	-	-	-	9	NO	NO	VIP
CHEMBL122758		investigational	Q99720	SIGMAR1	-	-	-	174	NO	NO	VIP
CHEMBL122761		investigational	Q99720	SIGMAR1	-	-	-	35	NO	NO	VIP
CHEMBL1229259		investigational	Q9Y5Y6	ST14	-	-	-	55	NO	NO
CHEMBL1230020	PLX-4720	investigational	P16234	PDGFRA	-	-	190	-	NO	NO	NIP
CHEMBL123014		investigational	Q99720	SIGMAR1	-	-	-	7	NO	NO	VIP
CHEMBL1230165	SILMITASERTIB	phase 2	Q9UHD2	TBK1	35	-	-	-	NO	NO
CHEMBL1230165	SILMITASERTIB	phase 2	P19784	CSNK2A2	11	-	-	-	NO	NO
CHEMBL1230609	FORETINIB	phase 2	P16234	PDGFRA	4.673333333	-	4.5	-	NO	NO	NIP
CHEMBL1230609	FORETINIB	phase 2	Q8TD19	NEK9	-	-	470	-	NO	NO
CHEMBL1230609	FORETINIB	phase 2	Q13546	RIPK1	-	-	850	-	NO	NO	NIP
CHEMBL1230609	FORETINIB	phase 2	Q9UHD2	TBK1	-	-	800	-	NO	NO
CHEMBL1231	OXYBUTYNIN	approved	Q99720	SIGMAR1	24.2	-	-	10.2	YES	NO	VIP
CHEMBL1232461	MOLIBRESIB	phase 2	O60885	BRD4	219.2294737	-	64.02857143	35.125	NO	NO	VIP
CHEMBL1233147	GUANOSINE TRIPHOSPHATE	investigational	P51149	RAB7A	-	-	368.385	-	NO	NO
CHEMBL1233528	VOLASERTIB	phase 3	O60885	BRD4	-	-	167	-	NO	NO	VIP
CHEMBL1233807		investigational	P19784	CSNK2A2	-	-	-	43.5	NO	NO
CHEMBL123488		investigational	Q99720	SIGMAR1	-	-	-	24	NO	NO	VIP
CHEMBL123937		investigational	Q99720	SIGMAR1	-	-	-	11	NO	NO	VIP
CHEMBL1240703	CGP-52421	investigational	P16234	PDGFRA	-	-	900	-	NO	NO	NIP
CHEMBL1240703	CGP-52421	investigational	Q9UHD2	TBK1	-	-	150	-	NO	NO
CHEMBL1241674		investigational	P16234	PDGFRA	-	-	220	-	NO	NO	NIP
CHEMBL1241674		investigational	P19784	CSNK2A2	-	-	940	-	NO	NO
CHEMBL124234		investigational	Q99720	SIGMAR1	-	-	-	8	NO	NO	VIP
CHEMBL1242557		investigational	P16234	PDGFRA	67	-	-	-	NO	NO	NIP
CHEMBL124411		investigational	Q99720	SIGMAR1	-	-	-	26	NO	NO	VIP
CHEMBL124660	TANDUTINIB	phase 2	P16234	PDGFRA	-	-	2.4	63.1	NO	NO	NIP
CHEMBL1254007		investigational	P16234	PDGFRA	35	-	-	-	NO	NO	NIP
CHEMBL1255588		investigational	Q99720	SIGMAR1	52.48	-	-	-	NO	NO	VIP
CHEMBL1256916		investigational	Q99720	SIGMAR1	3.802	-	-	-	NO	NO	VIP
CHEMBL1257519		investigational	P43005	SLC1A1	179.1633333	-	-	-	NO	NO
CHEMBL125795		investigational	Q99720	SIGMAR1	-	-	-	175	NO	NO	VIP
CHEMBL125913		investigational	Q99720	SIGMAR1	25	-	-	-	NO	NO	VIP
CHEMBL126019		investigational	Q99720	SIGMAR1	-	-	-	106.8	NO	NO	VIP
CHEMBL126086		investigational	Q99720	SIGMAR1	495	-	-	-	NO	NO	VIP
CHEMBL126257		investigational	Q99720	SIGMAR1	-	-	-	517.7	NO	NO	VIP
CHEMBL126437		investigational	Q99720	SIGMAR1	23	-	-	-	NO	NO	VIP
CHEMBL126684		investigational	Q99720	SIGMAR1	66	-	-	-	NO	NO	VIP
CHEMBL126742		investigational	Q99720	SIGMAR1	-	-	-	40.4	NO	NO	VIP
CHEMBL126762		investigational	Q99720	SIGMAR1	-	-	-	194.5	NO	NO	VIP
CHEMBL1269133		investigational	P55085	F2RL1	-	232.68	-	-	NO	NO
CHEMBL1269136		investigational	P55085	F2RL1	-	328.115	-	-	NO	NO
CHEMBL1269137		investigational	P55085	F2RL1	-	1000	-	-	NO	NO
CHEMBL1269138		investigational	P55085	F2RL1	-	408	-	-	NO	NO
CHEMBL1269638		investigational	P29371	TACR3	-	-	-	192	NO	NO
CHEMBL1269639		investigational	P29371	TACR3	-	-	-	370	NO	NO
CHEMBL1269640		investigational	P29371	TACR3	-	-	-	165	NO	NO
CHEMBL1269641		investigational	P29371	TACR3	-	-	-	100	NO	NO
CHEMBL127013		investigational	Q99720	SIGMAR1	-	-	-	249.3	NO	NO	VIP
CHEMBL127067		investigational	Q99720	SIGMAR1	100	-	-	-	NO	NO	VIP
CHEMBL1270786		investigational	P29371	TACR3	-	-	-	298	NO	NO
CHEMBL1271470		investigational	P16234	PDGFRA	367	-	-	-	NO	NO	NIP
CHEMBL1271472		investigational	P16234	PDGFRA	789	-	-	-	NO	NO	NIP
CHEMBL1271524		investigational	P16234	PDGFRA	335	-	-	-	NO	NO	NIP
CHEMBL1271576		investigational	P16234	PDGFRA	317	-	-	-	NO	NO	NIP
CHEMBL1271577		investigational	P16234	PDGFRA	368	-	-	-	NO	NO	NIP
CHEMBL1271631		investigational	P16234	PDGFRA	420	-	-	-	NO	NO	NIP
CHEMBL1271683		investigational	P16234	PDGFRA	410	-	-	-	NO	NO	NIP
CHEMBL1271736		investigational	P16234	PDGFRA	59	-	-	-	NO	NO	NIP
CHEMBL1271796		investigational	P16234	PDGFRA	176	-	-	-	NO	NO	NIP
CHEMBL127180		investigational	Q99720	SIGMAR1	-	-	-	286	NO	NO	VIP
CHEMBL1271853		investigational	P16234	PDGFRA	107	-	-	-	NO	NO	NIP
CHEMBL1271965		investigational	P16234	PDGFRA	484	-	-	-	NO	NO	NIP
CHEMBL1272127		investigational	P16234	PDGFRA	640	-	-	-	NO	NO	NIP
CHEMBL1272128		investigational	P16234	PDGFRA	74	-	-	-	NO	NO	NIP
CHEMBL1272181		investigational	P16234	PDGFRA	564	-	-	-	NO	NO	NIP
CHEMBL1272182		investigational	P16234	PDGFRA	155	-	-	-	NO	NO	NIP
CHEMBL1272238		investigational	P16234	PDGFRA	130	-	-	-	NO	NO	NIP
CHEMBL1272289		investigational	P16234	PDGFRA	99	-	-	-	NO	NO	NIP
CHEMBL1272290		investigational	P16234	PDGFRA	137	-	-	-	NO	NO	NIP
CHEMBL1272291		investigational	P16234	PDGFRA	160	-	-	-	NO	NO	NIP
CHEMBL127365		investigational	Q99720	SIGMAR1	-	-	-	117	NO	NO	VIP
CHEMBL1277075		investigational	P29371	TACR3	-	-	-	158.49	NO	NO
CHEMBL127720		investigational	Q99720	SIGMAR1	12	-	-	-	NO	NO	VIP
CHEMBL1277808		investigational	P29371	TACR3	-	-	-	1.995	NO	NO
CHEMBL1277889		investigational	P29371	TACR3	-	-	-	3.981	NO	NO
CHEMBL1277890		investigational	P29371	TACR3	-	-	-	7.943	NO	NO
CHEMBL1277892		investigational	P29371	TACR3	452.6	-	-	-	NO	NO
CHEMBL127790		investigational	Q99720	SIGMAR1	-	-	-	240.3	NO	NO	VIP
CHEMBL1277971		investigational	P29371	TACR3	-	-	-	5.012	NO	NO
CHEMBL1277972		investigational	P29371	TACR3	-	-	-	10	NO	NO
CHEMBL1278058		investigational	P29371	TACR3	-	-	-	3.162	NO	NO
CHEMBL1278059		investigational	P29371	TACR3	-	-	-	5.012	NO	NO
CHEMBL1278150		investigational	P29371	TACR3	-	-	-	6.31	NO	NO
CHEMBL127899		investigational	Q99720	SIGMAR1	169	-	-	-	NO	NO	VIP
CHEMBL128254		investigational	Q99720	SIGMAR1	160	-	-	-	NO	NO	VIP
CHEMBL128717		investigational	Q99720	SIGMAR1	197.85	-	-	-	NO	NO	VIP
CHEMBL1287853	FEDRATINIB	phase 3	Q8TD19	NEK9	-	-	150	-	NO	YES
CHEMBL1287853	FEDRATINIB	phase 3	P19784	CSNK2A2	-	-	120	-	NO	YES
CHEMBL1287853	FEDRATINIB	phase 3	Q9UHD2	TBK1	-	-	92	-	NO	YES
CHEMBL1287853	FEDRATINIB	phase 3	Q9P0L2	MARK1	-	-	700	-	NO	YES
CHEMBL1287853	FEDRATINIB	phase 3	O60885	BRD4	290	-	164	-	NO	YES	VIP
CHEMBL128799		investigational	Q99720	SIGMAR1	127.25	-	-	-	NO	NO	VIP
CHEMBL128860		investigational	Q99720	SIGMAR1	161.05	-	-	-	NO	NO	VIP
CHEMBL1288616		investigational	P23526	AHCY	-	-	-	670	NO	NO
CHEMBL128944		investigational	Q99720	SIGMAR1	230	-	-	-	NO	NO	VIP
CHEMBL1289494	TIVOZANIB	approved	P16234	PDGFRA	2.26	-	-	-	NO	NO	NIP
CHEMBL1289626		investigational	Q99720	SIGMAR1	-	-	-	194	NO	NO	VIP
CHEMBL1289926	AXITINIB	approved	P16234	PDGFRA	-	-	0.51	-	NO	NO	NIP
CHEMBL128999		investigational	Q99720	SIGMAR1	170	-	-	-	NO	NO	VIP
CHEMBL129014	NORARISTEROMYCIN	investigational	P23526	AHCY	-	-	-	160	NO	NO
CHEMBL129159		investigational	Q99720	SIGMAR1	-	-	-	1.8	NO	NO	VIP
CHEMBL129237		investigational	Q99720	SIGMAR1	-	-	-	2.2	NO	NO	VIP
CHEMBL129263		investigational	Q99720	SIGMAR1	270.95	-	-	490	NO	NO	VIP
CHEMBL129321		investigational	P29371	TACR3	-	-	-	220	NO	NO
CHEMBL129452		investigational	Q99720	SIGMAR1	0.5	-	-	-	NO	NO	VIP
CHEMBL129521		investigational	Q99720	SIGMAR1	158	-	-	-	NO	NO	VIP
CHEMBL129530		investigational	Q99720	SIGMAR1	-	-	-	21.6	NO	NO	VIP
CHEMBL129683		investigational	P29371	TACR3	-	-	-	74	NO	NO
CHEMBL129695		investigational	Q99720	SIGMAR1	105	-	-	-	NO	NO	VIP
CHEMBL129768		investigational	Q99720	SIGMAR1	134.88	-	-	64	NO	NO	VIP
CHEMBL130356		investigational	Q99720	SIGMAR1	-	-	-	10	NO	NO	VIP
CHEMBL130357		investigational	Q99720	SIGMAR1	8	-	-	-	NO	NO	VIP
CHEMBL1306	TERCONAZOLE	approved	Q99720	SIGMAR1	508	-	-	214	NO	NO	VIP
CHEMBL1306960		investigational	P61981	YWHAG	781.25	-	-	-	NO	NO
CHEMBL131793		investigational	P12268	IMPDH2	534	-	-	-	NO	NO	VIP
CHEMBL131856		investigational	P12268	IMPDH2	8.51	-	-	-	NO	NO	VIP
CHEMBL132070		investigational	P12268	IMPDH2	12.6	-	-	-	NO	NO	VIP
CHEMBL132181		investigational	P12268	IMPDH2	410	-	-	-	NO	NO	VIP
CHEMBL132258		investigational	P12268	IMPDH2	420	-	-	-	NO	NO	VIP
CHEMBL132355		investigational	P12268	IMPDH2	50.7	-	-	-	NO	NO	VIP
CHEMBL132404		investigational	P12268	IMPDH2	36.7	-	-	-	NO	NO	VIP
CHEMBL132413		investigational	P12268	IMPDH2	33.5	-	-	-	NO	NO	VIP
CHEMBL132428		investigational	P12268	IMPDH2	959	-	-	-	NO	NO	VIP
CHEMBL132674		investigational	P12268	IMPDH2	489	-	-	-	NO	NO	VIP
CHEMBL132727		investigational	P20839	IMPDH1	150	-	-	-	NO	NO	NIP
CHEMBL132727		investigational	P12268	IMPDH2	128.85	-	-	-	NO	NO	VIP
CHEMBL1328505		investigational	P51149	RAB7A	-	30.66666667	-	-	NO	NO
CHEMBL1328505		investigational	P61019	RAB2A	-	20	-	-	NO	NO
CHEMBL132892		investigational	P12268	IMPDH2	126	-	-	-	NO	NO	VIP
CHEMBL1336	SORAFENIB	approved	P16234	PDGFRA	-	-	62	1000	YES	NO	NIP
CHEMBL133718		investigational	P12268	IMPDH2	244	-	-	-	NO	NO	VIP
CHEMBL133847		investigational	Q99720	SIGMAR1	58.88	-	-	-	NO	NO	VIP
CHEMBL133972		investigational	P12268	IMPDH2	140	-	-	-	NO	NO	VIP
CHEMBL133974		investigational	P12268	IMPDH2	231	-	-	-	NO	NO	VIP
CHEMBL134011		investigational	P12268	IMPDH2	975	-	-	-	NO	NO	VIP
CHEMBL134052		investigational	P12268	IMPDH2	681	-	-	-	NO	NO	VIP
CHEMBL134109		investigational	Q99720	SIGMAR1	4.467	-	-	-	NO	NO	VIP
CHEMBL134156		investigational	P12268	IMPDH2	795	-	-	-	NO	NO	VIP
CHEMBL134157		investigational	P12268	IMPDH2	620	-	-	-	NO	NO	VIP
CHEMBL134206		investigational	P12268	IMPDH2	184	-	-	-	NO	NO	VIP
CHEMBL134215		investigational	Q99720	SIGMAR1	12.88	-	-	-	NO	NO	VIP
CHEMBL134313		investigational	Q99720	SIGMAR1	-	-	-	1.34	NO	NO	VIP
CHEMBL134855		investigational	Q99720	SIGMAR1	-	-	-	3.21	NO	NO	VIP
CHEMBL134856		investigational	Q99720	SIGMAR1	-	-	-	61.77	NO	NO	VIP
CHEMBL134953		investigational	P12268	IMPDH2	537	-	-	-	NO	NO	VIP
CHEMBL134954		investigational	P12268	IMPDH2	289	-	-	-	NO	NO	VIP
CHEMBL135055		investigational	P12268	IMPDH2	557	-	-	-	NO	NO	VIP
CHEMBL135083		investigational	Q99720	SIGMAR1	-	-	-	3.15	NO	NO	VIP
CHEMBL135153		investigational	P12268	IMPDH2	592	-	-	-	NO	NO	VIP
CHEMBL135411		investigational	P12268	IMPDH2	465	-	-	-	NO	NO	VIP
CHEMBL135788		investigational	P12268	IMPDH2	121	-	-	-	NO	NO	VIP
CHEMBL136114		investigational	Q99720	SIGMAR1	-	-	-	4.29	NO	NO	VIP
CHEMBL136231		investigational	Q99720	SIGMAR1	-	-	-	87.05	NO	NO	VIP
CHEMBL136275		investigational	Q99720	SIGMAR1	-	-	-	31.25	NO	NO	VIP
CHEMBL136451		investigational	Q99720	SIGMAR1	-	-	-	5.51	NO	NO	VIP
CHEMBL136677		investigational	Q99720	SIGMAR1	-	-	-	23.88	NO	NO	VIP
CHEMBL136981		investigational	Q99720	SIGMAR1	-	-	-	2.67	NO	NO	VIP
CHEMBL136989		investigational	Q99720	SIGMAR1	-	-	-	298.47	NO	NO	VIP
CHEMBL137041		investigational	Q99720	SIGMAR1	-	-	-	22.66	NO	NO	VIP
CHEMBL1371330		investigational	Q9H773	DCTPP1	940	-	-	-	NO	NO
CHEMBL137348		investigational	Q99720	SIGMAR1	-	-	-	2.3	NO	NO	VIP
CHEMBL137606		investigational	Q99720	SIGMAR1	-	-	-	269.15	NO	NO	VIP
CHEMBL137675		investigational	Q99720	SIGMAR1	-	-	-	6.75	NO	NO	VIP
CHEMBL137794		investigational	Q99720	SIGMAR1	-	-	-	3.56	NO	NO	VIP
CHEMBL137979		investigational	Q99720	SIGMAR1	-	-	-	1.87	NO	NO	VIP
CHEMBL137990		investigational	Q99720	SIGMAR1	-	-	-	2.17	NO	NO	VIP
CHEMBL138083		investigational	Q99720	SIGMAR1	-	-	-	0.69	NO	NO	VIP
CHEMBL138102		investigational	Q99720	SIGMAR1	-	-	-	5.83	NO	NO	VIP
CHEMBL138103		investigational	Q99720	SIGMAR1	-	-	-	12.4	NO	NO	VIP
CHEMBL138123		investigational	Q99720	SIGMAR1	-	-	-	16.05	NO	NO	VIP
CHEMBL138249		investigational	Q99720	SIGMAR1	-	-	-	7.2	NO	NO	VIP
CHEMBL138286		investigational	Q99720	SIGMAR1	-	-	-	29.3	NO	NO	VIP
CHEMBL138393		investigational	Q99720	SIGMAR1	-	-	-	248.36	NO	NO	VIP
CHEMBL138438		investigational	Q99720	SIGMAR1	707	-	-	-	NO	NO	VIP
CHEMBL138457		investigational	Q99720	SIGMAR1	-	-	-	13.3	NO	NO	VIP
CHEMBL138458		investigational	Q99720	SIGMAR1	-	-	-	2.07	NO	NO	VIP
CHEMBL138533		investigational	Q99720	SIGMAR1	-	-	-	7.33	NO	NO	VIP
CHEMBL138560		investigational	Q99720	SIGMAR1	-	-	-	43.7	NO	NO	VIP
CHEMBL138688		investigational	Q99720	SIGMAR1	-	-	-	3.93	NO	NO	VIP
CHEMBL138794		investigational	Q99720	SIGMAR1	-	-	-	2.31	NO	NO	VIP
CHEMBL138809		investigational	Q99720	SIGMAR1	-	-	-	1.14	NO	NO	VIP
CHEMBL138894		investigational	Q99720	SIGMAR1	-	-	-	235.5	NO	NO	VIP
CHEMBL138932		investigational	Q99720	SIGMAR1	-	-	-	298.56	NO	NO	VIP
CHEMBL139156		investigational	Q99720	SIGMAR1	-	-	-	7.24	NO	NO	VIP
CHEMBL139340		investigational	Q99720	SIGMAR1	-	-	-	1.15	NO	NO	VIP
CHEMBL139629		investigational	Q99720	SIGMAR1	-	-	-	8.22	NO	NO	VIP
CHEMBL139735		investigational	Q99720	SIGMAR1	-	-	-	9.03	NO	NO	VIP
CHEMBL139774		investigational	Q99720	SIGMAR1	-	-	-	432.4	NO	NO	VIP
CHEMBL139900		investigational	Q99720	SIGMAR1	-	-	-	59.18	NO	NO	VIP
CHEMBL139922		investigational	Q99720	SIGMAR1	-	-	-	51.94	NO	NO	VIP
CHEMBL140030		investigational	Q99720	SIGMAR1	-	-	-	95.3	NO	NO	VIP
CHEMBL140054		investigational	Q99720	SIGMAR1	8.6	-	-	-	NO	NO	VIP
CHEMBL140406		investigational	Q99720	SIGMAR1	99.1	-	-	-	NO	NO	VIP
CHEMBL140525		investigational	Q92769	HDAC2	200	-	-	-	NO	NO
CHEMBL140618		investigational	Q99720	SIGMAR1	-	-	-	65.98	NO	NO	VIP
CHEMBL141070		investigational	Q99720	SIGMAR1	-	-	-	115.95	NO	NO	VIP
CHEMBL141209		investigational	Q99720	SIGMAR1	-	-	-	1.29	NO	NO	VIP
CHEMBL141278		investigational	Q99720	SIGMAR1	-	-	-	10.2	NO	NO	VIP
CHEMBL1413622		investigational	Q9Y5Y6	ST14	570	-	-	-	NO	NO
CHEMBL141381		investigational	Q99720	SIGMAR1	-	-	-	271.933	NO	NO	VIP
CHEMBL141501		investigational	Q99720	SIGMAR1	-	-	-	0.51	NO	NO	VIP
CHEMBL141743		investigational	Q99720	SIGMAR1	-	-	-	6.64	NO	NO	VIP
CHEMBL141876		investigational	Q99720	SIGMAR1	78	-	-	-	NO	NO	VIP
CHEMBL141893		investigational	Q99720	SIGMAR1	-	-	-	11.7	NO	NO	VIP
CHEMBL141909		investigational	Q92769	HDAC2	890	-	-	-	NO	NO
CHEMBL141945		investigational	Q99720	SIGMAR1	-	-	-	1.35	NO	NO	VIP
CHEMBL142041		investigational	Q99720	SIGMAR1	34	-	-	-	NO	NO	VIP
CHEMBL1421	DASATINIB	approved	P16234	PDGFRA	36.45	-	0.47	10	NO	NO	NIP
CHEMBL1421246		investigational	Q9H773	DCTPP1	704	-	-	-	NO	NO
CHEMBL142297		investigational	Q99720	SIGMAR1	-	-	-	1.46	NO	NO	VIP
CHEMBL142336		investigational	Q99720	SIGMAR1	-	-	-	1.76	NO	NO	VIP
CHEMBL142353		investigational	Q99720	SIGMAR1	-	-	-	2.09	NO	NO	VIP
CHEMBL142406		investigational	Q99720	SIGMAR1	-	-	-	5.78	NO	NO	VIP
CHEMBL142518		investigational	Q99720	SIGMAR1	65	-	-	-	NO	NO	VIP
CHEMBL142596		investigational	Q99720	SIGMAR1	-	-	-	1.52	NO	NO	VIP
CHEMBL142617		investigational	Q99720	SIGMAR1	965	-	-	-	NO	NO	VIP
CHEMBL142700		investigational	Q99720	SIGMAR1	-	-	-	0.26	NO	NO	VIP
CHEMBL142755		investigational	Q99720	SIGMAR1	-	-	-	1.11	NO	NO	VIP
CHEMBL142953		investigational	Q99720	SIGMAR1	26	-	-	-	NO	NO	VIP
CHEMBL143050		investigational	Q99720	SIGMAR1	-	-	-	252.7	NO	NO	VIP
CHEMBL143089		investigational	Q99720	SIGMAR1	-	-	-	0.38	NO	NO	VIP
CHEMBL143103		investigational	Q99720	SIGMAR1	-	-	-	0.67	NO	NO	VIP
CHEMBL143110		investigational	Q99720	SIGMAR1	173	-	-	-	NO	NO	VIP
CHEMBL143178		investigational	Q99720	SIGMAR1	-	-	-	0.73	NO	NO	VIP
CHEMBL143249		investigational	Q99720	SIGMAR1	-	-	-	20.18	NO	NO	VIP
CHEMBL143360		investigational	Q99720	SIGMAR1	-	-	-	1.26	NO	NO	VIP
CHEMBL143407		investigational	Q99720	SIGMAR1	8.5	-	-	-	NO	NO	VIP
CHEMBL143486		investigational	Q99720	SIGMAR1	-	-	-	313.3	NO	NO	VIP
CHEMBL143585		investigational	Q99720	SIGMAR1	-	-	-	296.37	NO	NO	VIP
CHEMBL143648		investigational	Q99720	SIGMAR1	231	-	-	-	NO	NO	VIP
CHEMBL143660		investigational	Q99720	SIGMAR1	-	-	-	398.35	NO	NO	VIP
CHEMBL143750		investigational	Q99720	SIGMAR1	109	-	-	-	NO	NO	VIP
CHEMBL14376	ILOPERIDONE	approved	Q99720	SIGMAR1	64	-	-	-	YES	NO	VIP
CHEMBL143800		investigational	Q99720	SIGMAR1	-	-	-	9.37	NO	NO	VIP
CHEMBL144072		investigational	Q99720	SIGMAR1	-	-	-	177	NO	NO	VIP
CHEMBL144393		investigational	Q99720	SIGMAR1	-	-	-	145	NO	NO	VIP
CHEMBL144469		investigational	Q99720	SIGMAR1	-	-	-	7.9	NO	NO	VIP
CHEMBL144490		investigational	Q99720	SIGMAR1	-	-	-	1.3	NO	NO	VIP
CHEMBL144662		investigational	Q99720	SIGMAR1	-	-	-	12.7	NO	NO	VIP
CHEMBL144741		investigational	Q99720	SIGMAR1	-	-	-	0.72	NO	NO	VIP
CHEMBL1449583		investigational	P05981	HPN	350	-	-	-	NO	NO
CHEMBL145296		investigational	Q99720	SIGMAR1	-	-	-	6.56667	NO	NO	VIP
CHEMBL145422		investigational	Q99720	SIGMAR1	-	-	-	1.71	NO	NO	VIP
CHEMBL14553		investigational	Q99720	SIGMAR1	-	-	-	63	NO	NO	VIP
CHEMBL1455766		investigational	Q99720	SIGMAR1	-	-	-	1000	NO	NO	VIP
CHEMBL145780		investigational	Q99720	SIGMAR1	-	-	-	16.6	NO	NO	VIP
CHEMBL146250		investigational	Q92769	HDAC2	3.9	-	-	-	NO	NO
CHEMBL146294		investigational	Q99720	SIGMAR1	-	-	-	11.8	NO	NO	VIP
CHEMBL146411		investigational	Q99720	SIGMAR1	-	-	-	8.2	NO	NO	VIP
CHEMBL146546		investigational	Q99720	SIGMAR1	-	-	-	5.3	NO	NO	VIP
CHEMBL146556		investigational	Q99720	SIGMAR1	-	-	-	1.6	NO	NO	VIP
CHEMBL146659		investigational	Q99720	SIGMAR1	-	-	-	28.2333	NO	NO	VIP
CHEMBL146723		investigational	Q99720	SIGMAR1	-	-	-	56	NO	NO	VIP
CHEMBL146999		investigational	Q99720	SIGMAR1	-	-	-	4.1	NO	NO	VIP
CHEMBL147093		investigational	Q99720	SIGMAR1	-	-	-	11.7	NO	NO	VIP
CHEMBL147098		investigational	Q99720	SIGMAR1	-	-	-	2	NO	NO	VIP
CHEMBL1471	APREPITANT	approved	P29371	TACR3	-	-	-	454.1	NO	NO
CHEMBL147151		investigational	Q99720	SIGMAR1	-	-	-	2.18	NO	NO	VIP
CHEMBL147152		investigational	Q99720	SIGMAR1	-	-	-	170	NO	NO	VIP
CHEMBL147208		investigational	Q99720	SIGMAR1	-	-	-	86	NO	NO	VIP
CHEMBL147260		investigational	P23526	AHCY	-	-	-	35	NO	NO
CHEMBL147316		investigational	Q99720	SIGMAR1	-	-	-	2.16	NO	NO	VIP
CHEMBL147370		investigational	Q99720	SIGMAR1	-	-	-	4.8	NO	NO	VIP
CHEMBL147485		investigational	Q99720	SIGMAR1	-	-	-	28	NO	NO	VIP
CHEMBL147575		investigational	Q99720	SIGMAR1	-	-	-	14	NO	NO	VIP
CHEMBL147779		investigational	Q99720	SIGMAR1	-	-	-	3.9	NO	NO	VIP
CHEMBL1478187		investigational	P04271	S100B	-	-	-	1000	NO	NO
CHEMBL148008		investigational	Q99720	SIGMAR1	-	-	-	2.6	NO	NO	VIP
CHEMBL148009		investigational	Q99720	SIGMAR1	-	-	-	8.95	NO	NO	VIP
CHEMBL148054		investigational	Q99720	SIGMAR1	-	-	-	15.1	NO	NO	VIP
CHEMBL148055		investigational	Q99720	SIGMAR1	54.4	-	-	-	NO	NO	VIP
CHEMBL148112		investigational	Q99720	SIGMAR1	-	-	-	2.6	NO	NO	VIP
CHEMBL148164		investigational	Q99720	SIGMAR1	-	-	-	202	NO	NO	VIP
CHEMBL148236		investigational	Q99720	SIGMAR1	-	-	-	183	NO	NO	VIP
CHEMBL148276		investigational	Q99720	SIGMAR1	-	-	-	1.54	NO	NO	VIP
CHEMBL148289		investigational	Q99720	SIGMAR1	-	-	-	15.9	NO	NO	VIP
CHEMBL14830	ADENOSINE DIPHOSPHATE	investigational	P11142	HSPA8	280	-	301.1966667	-	NO	NO
CHEMBL14835		investigational	Q99720	SIGMAR1	-	-	-	571	NO	NO	VIP
CHEMBL148377		investigational	Q99720	SIGMAR1	-	-	-	7.6	NO	NO	VIP
CHEMBL1485571		investigational	O60885	BRD4	1000	-	-	-	NO	NO	VIP
CHEMBL14876		investigational	Q99720	SIGMAR1	-	-	-	47	NO	NO	VIP
CHEMBL1490	TRIHEXYPHENIDYL	approved	Q99720	SIGMAR1	108	-	-	45	NO	NO	VIP
CHEMBL14900		investigational	Q99720	SIGMAR1	-	-	-	628	NO	NO	VIP
CHEMBL1492375		investigational	Q9H773	DCTPP1	920	-	-	-	NO	NO
CHEMBL149326		investigational	P29371	TACR3	-	-	-	97	NO	NO
CHEMBL149699		investigational	P12268	IMPDH2	16	-	-	-	NO	NO	VIP
CHEMBL149755		investigational	P12268	IMPDH2	21	-	-	-	NO	NO	VIP
CHEMBL15023	TRIFLUPERIDOL	approved	Q99720	SIGMAR1	-	-	-	0.83	NO	NO	VIP
CHEMBL1502839		investigational	P61981	YWHAG	852.7	-	-	-	NO	NO
CHEMBL1503522		investigational	Q9H773	DCTPP1	419	-	-	-	NO	NO
CHEMBL150487		investigational	P12268	IMPDH2	110	-	-	-	NO	NO	VIP
CHEMBL150631		investigational	P12268	IMPDH2	55	-	-	-	NO	NO	VIP
CHEMBL150728		investigational	P12268	IMPDH2	18	-	-	-	NO	NO	VIP
CHEMBL150777		investigational	P20839	IMPDH1	150	-	-	-	NO	NO	NIP
CHEMBL150777		investigational	P12268	IMPDH2	5	-	-	-	NO	NO	VIP
CHEMBL151060		investigational	P12268	IMPDH2	50	-	-	-	NO	NO	VIP
CHEMBL151112		investigational	P12268	IMPDH2	160	-	-	-	NO	NO	VIP
CHEMBL151136		investigational	Q99720	SIGMAR1	-	-	-	4.3	NO	NO	VIP
CHEMBL151220		investigational	P12268	IMPDH2	46	-	-	-	NO	NO	VIP
CHEMBL151475	ABAPERIDONE	investigational	Q99720	SIGMAR1	-	-	-	490	NO	NO	VIP
CHEMBL15185		investigational	Q99720	SIGMAR1	-	-	-	365	NO	NO	VIP
CHEMBL1519124		investigational	Q9H773	DCTPP1	79	-	-	-	NO	NO
CHEMBL152057		investigational	Q99720	SIGMAR1	-	-	-	2.5	NO	NO	VIP
CHEMBL152072		investigational	Q99720	SIGMAR1	-	-	-	12.83	NO	NO	VIP
CHEMBL152140		investigational	Q99720	SIGMAR1	-	-	-	27.22	NO	NO	VIP
CHEMBL15223		investigational	Q99720	SIGMAR1	-	-	-	72	NO	NO	VIP
CHEMBL152426		investigational	Q99720	SIGMAR1	-	-	-	2.5	NO	NO	VIP
CHEMBL152478		investigational	Q99720	SIGMAR1	-	-	-	5.4	NO	NO	VIP
CHEMBL152618		investigational	Q99720	SIGMAR1	-	-	-	8.9	NO	NO	VIP
CHEMBL152652		investigational	Q99720	SIGMAR1	-	-	-	3.11	NO	NO	VIP
CHEMBL15288		investigational	Q99720	SIGMAR1	-	-	-	54	NO	NO	VIP
CHEMBL152910		investigational	P12268	IMPDH2	5	-	-	-	NO	NO	VIP
CHEMBL152931		investigational	P12268	IMPDH2	140	-	-	-	NO	NO	VIP
CHEMBL152959		investigational	P20839	IMPDH1	90	-	-	-	NO	NO	NIP
CHEMBL152959		investigational	P12268	IMPDH2	5	-	-	-	NO	NO	VIP
CHEMBL152978		investigational	P12268	IMPDH2	53	-	-	-	NO	NO	VIP
CHEMBL152988		investigational	P20839	IMPDH1	46	-	-	-	NO	NO	NIP
CHEMBL152988		investigational	P12268	IMPDH2	5	-	-	-	NO	NO	VIP
CHEMBL153014		investigational	P12268	IMPDH2	43	-	-	-	NO	NO	VIP
CHEMBL153032		investigational	P12268	IMPDH2	34	-	-	-	NO	NO	VIP
CHEMBL153118		investigational	P12268	IMPDH2	6	-	-	-	NO	NO	VIP
CHEMBL153175		investigational	P12268	IMPDH2	33	-	-	-	NO	NO	VIP
CHEMBL153187		investigational	P12268	IMPDH2	65	-	-	-	NO	NO	VIP
CHEMBL153193		investigational	Q99720	SIGMAR1	-	-	-	2.89	NO	NO	VIP
CHEMBL153223		investigational	P12268	IMPDH2	63	-	-	-	NO	NO	VIP
CHEMBL153241		investigational	P12268	IMPDH2	22	-	-	-	NO	NO	VIP
CHEMBL153247		investigational	P12268	IMPDH2	28	-	-	-	NO	NO	VIP
CHEMBL153341		investigational	Q99720	SIGMAR1	-	-	-	1.53	NO	NO	VIP
CHEMBL153387		investigational	P12268	IMPDH2	32	-	-	-	NO	NO	VIP
CHEMBL153389		investigational	P12268	IMPDH2	13	-	-	-	NO	NO	VIP
CHEMBL153411		investigational	P12268	IMPDH2	20	-	-	-	NO	NO	VIP
CHEMBL153429		investigational	P12268	IMPDH2	26	-	-	-	NO	NO	VIP
CHEMBL153481		investigational	P12268	IMPDH2	5	-	-	-	NO	NO	VIP
CHEMBL1535	HYDROXYCHLOROQUINE	approved	Q5BJF2	TMEM97	-	-	-	1000	NO	YES	VIP
CHEMBL1535	HYDROXYCHLOROQUINE	approved	Q99720	SIGMAR1	-	-	-	125.89	NO	YES	VIP
CHEMBL153511		investigational	P12268	IMPDH2	43	-	-	-	NO	NO	VIP
CHEMBL153516		investigational	P12268	IMPDH2	18	-	-	-	NO	NO	VIP
CHEMBL153595		investigational	P12268	IMPDH2	68	-	-	-	NO	NO	VIP
CHEMBL153702		investigational	P12268	IMPDH2	25	-	-	-	NO	NO	VIP
CHEMBL153758		investigational	Q99720	SIGMAR1	-	-	-	6	NO	NO	VIP
CHEMBL153759		investigational	P12268	IMPDH2	180	-	-	-	NO	NO	VIP
CHEMBL153771		investigational	P12268	IMPDH2	83	-	-	-	NO	NO	VIP
CHEMBL153773		investigational	P12268	IMPDH2	21	-	-	-	NO	NO	VIP
CHEMBL153794		investigational	P12268	IMPDH2	5	-	-	-	NO	NO	VIP
CHEMBL153831		investigational	Q99720	SIGMAR1	-	-	-	101.7	NO	NO	VIP
CHEMBL154039		investigational	Q99720	SIGMAR1	-	-	-	1.45	NO	NO	VIP
CHEMBL154231		investigational	Q99720	SIGMAR1	-	-	-	386.37	NO	NO	VIP
CHEMBL154397		investigational	Q99720	SIGMAR1	-	-	-	2	NO	NO	VIP
CHEMBL154446		investigational	Q99720	SIGMAR1	-	-	-	929.72	NO	NO	VIP
CHEMBL154452		investigational	Q99720	SIGMAR1	-	-	-	2.19	NO	NO	VIP
CHEMBL154502		investigational	Q99720	SIGMAR1	-	-	-	20.5	NO	NO	VIP
CHEMBL15456		investigational	Q99720	SIGMAR1	-	-	-	70.5	NO	NO	VIP
CHEMBL154574		investigational	Q92769	HDAC2	457	-	-	-	NO	NO
CHEMBL154745		investigational	P23526	AHCY	440	-	-	-	NO	NO
CHEMBL154752		investigational	P12268	IMPDH2	14	-	-	-	NO	NO	VIP
CHEMBL154867		investigational	P12268	IMPDH2	18	-	-	-	NO	NO	VIP
CHEMBL155616		investigational	P12268	IMPDH2	30	-	-	-	NO	NO	VIP
CHEMBL155617		investigational	P12268	IMPDH2	12	-	-	-	NO	NO	VIP
CHEMBL1557876		investigational	Q9H773	DCTPP1	440	-	-	-	NO	NO
CHEMBL15601		investigational	Q99720	SIGMAR1	-	-	-	5	NO	NO	VIP
CHEMBL1562542		investigational	Q99720	SIGMAR1	-	-	-	706	NO	NO	VIP
CHEMBL1563	DAUNORUBICIN HYDROCHLORIDE	approved	P61981	YWHAG	781.25	-	-	-	NO	NO
CHEMBL15637		investigational	Q99720	SIGMAR1	-	-	-	9	NO	NO	VIP
CHEMBL1568474		investigational	P14735	IDE	-	891.5	-	-	NO	NO
CHEMBL157335		investigational	Q99720	SIGMAR1	-	-	-	0.97	NO	NO	VIP
CHEMBL157390		investigational	Q99720	SIGMAR1	-	-	-	2.08	NO	NO	VIP
CHEMBL157617		investigational	P20839	IMPDH1	770	-	-	-	NO	NO	NIP
CHEMBL157617		investigational	P12268	IMPDH2	790	-	-	-	NO	NO	VIP
CHEMBL1578365		investigational	Q9H773	DCTPP1	19	-	-	-	NO	NO
CHEMBL1580091		investigational	Q9Y5Y6	ST14	420	-	-	-	NO	NO
CHEMBL15809		investigational	Q99720	SIGMAR1	-	-	-	5	NO	NO	VIP
CHEMBL159319		investigational	Q99720	SIGMAR1	62	-	-	-	NO	NO	VIP
CHEMBL159320		investigational	Q99720	SIGMAR1	41	-	-	-	NO	NO	VIP
CHEMBL15941		investigational	Q99720	SIGMAR1	-	-	-	19.6	NO	NO	VIP
CHEMBL15955		investigational	Q99720	SIGMAR1	-	-	-	3	NO	NO	VIP
CHEMBL159608		investigational	Q99720	SIGMAR1	79	-	-	-	NO	NO	VIP
CHEMBL15986		investigational	Q99720	SIGMAR1	-	-	-	3	NO	NO	VIP
CHEMBL159967		investigational	Q99720	SIGMAR1	43	-	-	-	NO	NO	VIP
CHEMBL1601571		investigational	Q9H773	DCTPP1	840	-	-	-	NO	NO
CHEMBL160817		investigational	Q99720	SIGMAR1	-	-	-	61	NO	NO	VIP
CHEMBL16123		investigational	Q99720	SIGMAR1	-	-	-	5	NO	NO	VIP
CHEMBL1618272		investigational	P28300	LOX	550	-	-	-	NO	NO	VIP
CHEMBL162422		investigational	Q99720	SIGMAR1	-	-	-	1.4	NO	NO	VIP
CHEMBL162522		investigational	Q99720	SIGMAR1	-	-	-	5.81	NO	NO	VIP
CHEMBL1626	CLEMASTINE	approved	Q99720	SIGMAR1	34	-	-	12	NO	NO	VIP
CHEMBL1626	CLEMASTINE	approved	Q5BJF2	TMEM97	-	-	-	25.12	NO	NO	VIP
CHEMBL1626386		investigational	Q99720	SIGMAR1	-	-	-	100	NO	NO	VIP
CHEMBL1626386		investigational	Q5BJF2	TMEM97	-	-	-	200	NO	NO	VIP
CHEMBL162782		investigational	P20839	IMPDH1	-	-	-	890	NO	NO	NIP
CHEMBL162782		investigational	P12268	IMPDH2	-	-	-	400	NO	NO	VIP
CHEMBL162807		investigational	Q99720	SIGMAR1	-	-	-	0.58	NO	NO	VIP
CHEMBL1628227	DOXEPIN	approved	Q99720	SIGMAR1	631	-	-	265	NO	NO	VIP
CHEMBL1628570		investigational	P43005	SLC1A1	420	-	-	-	NO	NO
CHEMBL1631913		investigational	Q92769	HDAC2	207	-	-	-	NO	NO
CHEMBL1631914		investigational	Q92769	HDAC2	158	-	-	-	NO	NO
CHEMBL1631915		investigational	Q92769	HDAC2	382	-	-	-	NO	NO
CHEMBL1631916		investigational	Q92769	HDAC2	793	-	-	-	NO	NO
CHEMBL1631917		investigational	Q92769	HDAC2	268	-	-	-	NO	NO
CHEMBL1631918		investigational	Q92769	HDAC2	425	-	-	-	NO	NO
CHEMBL1632158		investigational	Q99720	SIGMAR1	-	-	-	398.11	NO	NO	VIP
CHEMBL163876		investigational	Q99720	SIGMAR1	-	-	-	0.47	NO	NO	VIP
CHEMBL163980		investigational	Q99720	SIGMAR1	38	-	-	-	NO	NO	VIP
CHEMBL164037		investigational	Q99720	SIGMAR1	59	-	-	-	NO	NO	VIP
CHEMBL164124		investigational	Q99720	SIGMAR1	-	-	-	0.46	NO	NO	VIP
CHEMBL1642	IMATINIB MESYLATE	approved	P16234	PDGFRA	-	680.24	-	-	YES	NO	NIP
CHEMBL1643308		investigational	Q92769	HDAC2	290	-	-	-	NO	NO
CHEMBL1643315		investigational	Q92769	HDAC2	800	-	-	-	NO	NO
CHEMBL1643325		investigational	Q92769	HDAC2	240	-	-	-	NO	NO
CHEMBL1645202		investigational	Q99720	SIGMAR1	-	-	-	0.59	NO	NO	VIP
CHEMBL1651523		investigational	P16234	PDGFRA	440	-	-	-	NO	NO	NIP
CHEMBL165848		investigational	Q99720	SIGMAR1	-	-	-	0.39	NO	NO	VIP
CHEMBL1668411		investigational	P16234	PDGFRA	0.24	-	-	-	NO	NO	NIP
CHEMBL1668414		investigational	P16234	PDGFRA	87	-	-	-	NO	NO	NIP
CHEMBL1668418		investigational	P16234	PDGFRA	27	-	-	-	NO	NO	NIP
CHEMBL1668419		investigational	P16234	PDGFRA	89	-	-	-	NO	NO	NIP
CHEMBL1668420		investigational	P16234	PDGFRA	450	-	-	-	NO	NO	NIP
CHEMBL16699	ELLIPTINIUM	investigational	P16234	PDGFRA	700	-	-	-	NO	NO	NIP
CHEMBL167779	ZUCLOMIPHENE	investigational	Q99720	SIGMAR1	-	-	-	5	NO	NO	VIP
CHEMBL167932		investigational	Q99720	SIGMAR1	-	-	-	18.6	NO	NO	VIP
CHEMBL1681797		investigational	P29371	TACR3	-	-	-	7.5	NO	NO
CHEMBL1682624		investigational	P29371	TACR3	-	-	-	5.9	NO	NO
CHEMBL1682625		investigational	P29371	TACR3	-	-	-	83	NO	NO
CHEMBL1682626		investigational	P29371	TACR3	-	-	-	20	NO	NO
CHEMBL1682627		investigational	P29371	TACR3	-	-	-	18	NO	NO
CHEMBL1682628		investigational	P29371	TACR3	-	-	-	5.3	NO	NO
CHEMBL1682629		investigational	P29371	TACR3	-	-	-	14	NO	NO
CHEMBL1682630		investigational	P29371	TACR3	-	-	-	12	NO	NO
CHEMBL1682631		investigational	P29371	TACR3	-	-	-	24	NO	NO
CHEMBL1682632		investigational	P29371	TACR3	-	-	-	33	NO	NO
CHEMBL1682633		investigational	P29371	TACR3	-	-	-	50	NO	NO
CHEMBL1682634		investigational	P29371	TACR3	-	-	-	5.8	NO	NO
CHEMBL1682635		investigational	P29371	TACR3	-	-	-	11	NO	NO
CHEMBL1682636		investigational	P29371	TACR3	-	-	-	15	NO	NO
CHEMBL1682637		investigational	P29371	TACR3	-	-	-	4.6	NO	NO
CHEMBL1682638		investigational	P29371	TACR3	-	-	-	28	NO	NO
CHEMBL1682639		investigational	P29371	TACR3	-	-	-	24	NO	NO
CHEMBL1682640		investigational	P29371	TACR3	-	-	-	16	NO	NO
CHEMBL1682641		investigational	P29371	TACR3	-	-	-	13	NO	NO
CHEMBL1682642		investigational	P29371	TACR3	-	-	-	23	NO	NO
CHEMBL1682643		investigational	P29371	TACR3	-	-	-	5.9	NO	NO
CHEMBL1682644		investigational	P29371	TACR3	-	-	-	67	NO	NO
CHEMBL1682645		investigational	P29371	TACR3	-	-	-	32	NO	NO
CHEMBL1682646		investigational	P29371	TACR3	-	-	-	70	NO	NO
CHEMBL1682647		investigational	P29371	TACR3	-	-	-	14	NO	NO
CHEMBL1682648		investigational	P29371	TACR3	-	-	-	67	NO	NO
CHEMBL1682649		investigational	P29371	TACR3	-	-	-	36	NO	NO
CHEMBL1682650		investigational	P29371	TACR3	-	-	-	37	NO	NO
CHEMBL1682651		investigational	P29371	TACR3	-	-	-	350	NO	NO
CHEMBL1682652		investigational	P29371	TACR3	-	-	-	1000	NO	NO
CHEMBL1682653		investigational	P29371	TACR3	-	-	-	270	NO	NO
CHEMBL1682654		investigational	P29371	TACR3	-	-	-	140	NO	NO
CHEMBL1682655		investigational	P29371	TACR3	-	-	-	32	NO	NO
CHEMBL1682656		investigational	P29371	TACR3	-	-	-	40	NO	NO
CHEMBL1682657		investigational	P29371	TACR3	-	-	-	56	NO	NO
CHEMBL1682658		investigational	P29371	TACR3	-	-	-	210	NO	NO
CHEMBL1682660		investigational	P29371	TACR3	-	-	-	47	NO	NO
CHEMBL1682661		investigational	P29371	TACR3	-	-	-	90	NO	NO
CHEMBL1682662		investigational	P29371	TACR3	-	-	-	7.3	NO	NO
CHEMBL1682663		investigational	P29371	TACR3	-	-	-	140	NO	NO
CHEMBL1682664		investigational	P29371	TACR3	-	-	-	93	NO	NO
CHEMBL1682665		investigational	P29371	TACR3	-	-	-	110	NO	NO
CHEMBL1682666		investigational	P29371	TACR3	-	-	-	4.2	NO	NO
CHEMBL1682667		investigational	P29371	TACR3	-	-	-	6.1	NO	NO
CHEMBL1682668		investigational	P29371	TACR3	-	-	-	1.5	NO	NO
CHEMBL1682669		investigational	P29371	TACR3	-	-	-	2.8	NO	NO
CHEMBL1682670		investigational	P29371	TACR3	-	-	-	5.6	NO	NO
CHEMBL1682671		investigational	P29371	TACR3	-	-	-	12	NO	NO
CHEMBL1682672		investigational	P29371	TACR3	-	-	-	3.6	NO	NO
CHEMBL1682673		investigational	P29371	TACR3	-	-	-	7.8	NO	NO
CHEMBL1682674		investigational	P29371	TACR3	-	-	-	3.3	NO	NO
CHEMBL1682675		investigational	P29371	TACR3	-	-	-	3.7	NO	NO
CHEMBL1682676		investigational	P29371	TACR3	-	-	-	1.8	NO	NO
CHEMBL1682677		investigational	P29371	TACR3	-	-	-	17	NO	NO
CHEMBL1682678		investigational	P29371	TACR3	-	-	-	7.3	NO	NO
CHEMBL1682679		investigational	P29371	TACR3	-	-	-	12	NO	NO
CHEMBL1682680		investigational	P29371	TACR3	-	-	-	7.6	NO	NO
CHEMBL1682681		investigational	P29371	TACR3	-	-	-	5.8	NO	NO
CHEMBL1682682		investigational	P29371	TACR3	-	-	-	8.7	NO	NO
CHEMBL1682683		investigational	P29371	TACR3	-	-	-	1.9	NO	NO
CHEMBL1682684		investigational	P29371	TACR3	-	-	-	150	NO	NO
CHEMBL1682685		investigational	P29371	TACR3	-	-	-	140	NO	NO
CHEMBL1682937		investigational	P29371	TACR3	-	36	-	-	NO	NO
CHEMBL1682938		investigational	P29371	TACR3	-	122.45	-	-	NO	NO
CHEMBL1682939		investigational	P29371	TACR3	-	3.7	-	-	NO	NO
CHEMBL1682940		investigational	P29371	TACR3	-	14	-	-	NO	NO
CHEMBL1682941		investigational	P29371	TACR3	-	35	-	-	NO	NO
CHEMBL1682942		investigational	P29371	TACR3	-	1.8	-	-	NO	NO
CHEMBL1682943		investigational	P29371	TACR3	-	5.3	-	-	NO	NO
CHEMBL1682944		investigational	P29371	TACR3	-	2.5	-	-	NO	NO
CHEMBL1682945		investigational	P29371	TACR3	-	3.3	-	-	NO	NO
CHEMBL1682946		investigational	P29371	TACR3	-	81	-	-	NO	NO
CHEMBL1682947		investigational	P29371	TACR3	-	18	-	-	NO	NO
CHEMBL1682948		investigational	P29371	TACR3	-	48	-	-	NO	NO
CHEMBL1682949		investigational	P29371	TACR3	-	1.7	-	-	NO	NO
CHEMBL1682950		investigational	P29371	TACR3	-	1.8	-	-	NO	NO
CHEMBL1682952		investigational	P29371	TACR3	-	690	-	-	NO	NO
CHEMBL1682953		investigational	P29371	TACR3	-	110	-	-	NO	NO
CHEMBL1682954		investigational	P29371	TACR3	-	220	-	-	NO	NO
CHEMBL1682956		investigational	P29371	TACR3	-	6.9	-	-	NO	NO
CHEMBL1682957		investigational	P29371	TACR3	-	16	-	-	NO	NO
CHEMBL1682958		investigational	P29371	TACR3	-	12	-	-	NO	NO
CHEMBL1682959		investigational	P29371	TACR3	-	8.2	-	-	NO	NO
CHEMBL1682961		investigational	P29371	TACR3	-	13	-	-	NO	NO
CHEMBL1682962		investigational	P29371	TACR3	-	7.7	-	-	NO	NO
CHEMBL1682963		investigational	P29371	TACR3	-	38	-	-	NO	NO
CHEMBL1682964		investigational	P29371	TACR3	-	212	-	-	NO	NO
CHEMBL1682965		investigational	P29371	TACR3	-	5.1	-	-	NO	NO
CHEMBL1682966		investigational	P29371	TACR3	-	3.6	-	-	NO	NO
CHEMBL1682967		investigational	P29371	TACR3	-	88	-	-	NO	NO
CHEMBL1682968		investigational	P29371	TACR3	-	15	-	-	NO	NO
CHEMBL1682969		investigational	P29371	TACR3	-	16	-	-	NO	NO
CHEMBL1682970		investigational	P29371	TACR3	-	38	-	-	NO	NO
CHEMBL1682972		investigational	P29371	TACR3	-	74	-	-	NO	NO
CHEMBL1682973		investigational	P29371	TACR3	-	77	-	-	NO	NO
CHEMBL1683637		investigational	P20839	IMPDH1	-	-	-	1	NO	NO	NIP
CHEMBL1683637		investigational	P12268	IMPDH2	-	-	-	14	NO	NO	VIP
CHEMBL1683638		investigational	P20839	IMPDH1	-	-	-	13	NO	NO	NIP
CHEMBL1683638		investigational	P12268	IMPDH2	-	-	-	30	NO	NO	VIP
CHEMBL1683639		investigational	P20839	IMPDH1	-	-	-	16	NO	NO	NIP
CHEMBL1683639		investigational	P12268	IMPDH2	-	-	-	38	NO	NO	VIP
CHEMBL1683640		investigational	P20839	IMPDH1	-	-	-	5	NO	NO	NIP
CHEMBL1683640		investigational	P12268	IMPDH2	-	-	-	24	NO	NO	VIP
CHEMBL1683742		investigational	P20839	IMPDH1	-	-	-	87	NO	NO	NIP
CHEMBL1683742		investigational	P12268	IMPDH2	-	-	-	60	NO	NO	VIP
CHEMBL1683743		investigational	P20839	IMPDH1	-	-	-	20	NO	NO	NIP
CHEMBL1683743		investigational	P12268	IMPDH2	-	-	-	37	NO	NO	VIP
CHEMBL1683744		investigational	P20839	IMPDH1	-	-	-	95	NO	NO	NIP
CHEMBL1683744		investigational	P12268	IMPDH2	-	-	-	84	NO	NO	VIP
CHEMBL1683745		investigational	P20839	IMPDH1	-	-	-	99	NO	NO	NIP
CHEMBL1683745		investigational	P12268	IMPDH2	-	-	-	73	NO	NO	VIP
CHEMBL1683747		investigational	P12268	IMPDH2	-	-	-	770	NO	NO	VIP
CHEMBL1683748		investigational	P20839	IMPDH1	-	-	-	349	NO	NO	NIP
CHEMBL1683748		investigational	P12268	IMPDH2	-	-	-	167	NO	NO	VIP
CHEMBL1683749		investigational	P20839	IMPDH1	-	-	-	255	NO	NO	NIP
CHEMBL1683749		investigational	P12268	IMPDH2	-	-	-	83	NO	NO	VIP
CHEMBL1683752		investigational	P20839	IMPDH1	-	-	-	94	NO	NO	NIP
CHEMBL1683752		investigational	P12268	IMPDH2	-	-	-	39	NO	NO	VIP
CHEMBL1683754		investigational	P20839	IMPDH1	-	-	-	70	NO	NO	NIP
CHEMBL1683754		investigational	P12268	IMPDH2	-	-	-	44	NO	NO	VIP
CHEMBL1683755		investigational	P20839	IMPDH1	-	-	-	77	NO	NO	NIP
CHEMBL1683755		investigational	P12268	IMPDH2	-	-	-	34	NO	NO	VIP
CHEMBL1684609		investigational	P55085	F2RL1	690	-	-	-	NO	NO
CHEMBL1689558		investigational	P55085	F2RL1	-	489	-	-	NO	NO
CHEMBL1689560		investigational	P55085	F2RL1	-	142	-	-	NO	NO
CHEMBL1689561		investigational	P55085	F2RL1	-	311	-	-	NO	NO
CHEMBL1701908		investigational	Q9H773	DCTPP1	730	-	-	-	NO	NO
CHEMBL170315		investigational	Q13443	ADAM9	70	-	-	-	NO	NO
CHEMBL171181		investigational	Q99720	SIGMAR1	125	-	-	-	NO	NO	VIP
CHEMBL1713967		investigational	Q99720	SIGMAR1	-	-	-	1000	NO	NO	VIP
CHEMBL171962		investigational	Q13443	ADAM9	190	-	-	-	NO	NO
CHEMBL172161		investigational	Q99720	SIGMAR1	33	-	-	-	NO	NO	VIP
CHEMBL1721885	SU-014813	phase 2	P16234	PDGFRA	-	-	1.1	-	NO	NO	NIP
CHEMBL1721885	SU-014813	phase 2	P19784	CSNK2A2	-	-	220	-	NO	NO
CHEMBL1721885	SU-014813	phase 2	Q9UHD2	TBK1	-	-	160	-	NO	NO
CHEMBL172249		investigational	Q13443	ADAM9	800	-	-	-	NO	NO
CHEMBL172363		investigational	Q99720	SIGMAR1	92.8	-	-	-	NO	NO	VIP
CHEMBL172415		investigational	Q13443	ADAM9	830	-	-	-	NO	NO
CHEMBL172548		investigational	Q13443	ADAM9	370	-	-	-	NO	NO
CHEMBL172556		investigational	Q99720	SIGMAR1	138	-	-	-	NO	NO	VIP
CHEMBL172722		investigational	Q13443	ADAM9	910	-	-	-	NO	NO
CHEMBL172885		investigational	Q13443	ADAM9	300	-	-	-	NO	NO
CHEMBL1729	CISAPRIDE	approved	Q99720	SIGMAR1	994	-	-	418	NO	NO	VIP
CHEMBL173027		investigational	Q13443	ADAM9	180	-	-	-	NO	NO
CHEMBL173190		investigational	Q99720	SIGMAR1	52.2	-	-	-	NO	NO	VIP
CHEMBL173235		investigational	Q13443	ADAM9	430	-	-	-	NO	NO
CHEMBL173316		investigational	Q13443	ADAM9	520	-	-	-	NO	NO
CHEMBL173686		investigational	Q13443	ADAM9	660	-	-	-	NO	NO
CHEMBL1738926		investigational	O60885	BRD4	208.5	-	31.83333333	-	NO	NO	VIP
CHEMBL174083		investigational	Q99720	SIGMAR1	9.7	-	-	-	NO	NO	VIP
CHEMBL174300		investigational	Q99720	SIGMAR1	55	-	-	-	NO	NO	VIP
CHEMBL1743991		investigational	Q99720	SIGMAR1	5.495	-	-	-	NO	NO	VIP
CHEMBL1743992		investigational	Q99720	SIGMAR1	14.13	-	-	-	NO	NO	VIP
CHEMBL1743993		investigational	Q99720	SIGMAR1	9.55	-	-	-	NO	NO	VIP
CHEMBL1743994		investigational	Q99720	SIGMAR1	6.31	-	-	-	NO	NO	VIP
CHEMBL1743995		investigational	Q99720	SIGMAR1	6.761	-	-	-	NO	NO	VIP
CHEMBL1743996		investigational	Q99720	SIGMAR1	6.607	-	-	-	NO	NO	VIP
CHEMBL1743997		investigational	Q99720	SIGMAR1	18.2	-	-	-	NO	NO	VIP
CHEMBL1743998		investigational	Q99720	SIGMAR1	5.495	-	-	-	NO	NO	VIP
CHEMBL1743999		investigational	Q99720	SIGMAR1	1.349	-	-	-	NO	NO	VIP
CHEMBL1744000		investigational	Q99720	SIGMAR1	2.291	-	-	-	NO	NO	VIP
CHEMBL1744001		investigational	Q99720	SIGMAR1	2.884	-	-	-	NO	NO	VIP
CHEMBL1744002		investigational	Q99720	SIGMAR1	1.66	-	-	-	NO	NO	VIP
CHEMBL1744003		investigational	Q99720	SIGMAR1	1.413	-	-	-	NO	NO	VIP
CHEMBL1744004		investigational	Q99720	SIGMAR1	16.22	-	-	-	NO	NO	VIP
CHEMBL1744005		investigational	Q99720	SIGMAR1	3.162	-	-	-	NO	NO	VIP
CHEMBL1744006		investigational	Q99720	SIGMAR1	5.888	-	-	-	NO	NO	VIP
CHEMBL1744007		investigational	Q99720	SIGMAR1	6.761	-	-	-	NO	NO	VIP
CHEMBL1744008		investigational	Q99720	SIGMAR1	10.23	-	-	-	NO	NO	VIP
CHEMBL1744009		investigational	Q99720	SIGMAR1	5.012	-	-	-	NO	NO	VIP
CHEMBL1744010		investigational	Q99720	SIGMAR1	4.786	-	-	-	NO	NO	VIP
CHEMBL1744011		investigational	Q99720	SIGMAR1	6.761	-	-	-	NO	NO	VIP
CHEMBL1744012		investigational	Q99720	SIGMAR1	74.13	-	-	-	NO	NO	VIP
CHEMBL1744013		investigational	Q99720	SIGMAR1	69.18	-	-	-	NO	NO	VIP
CHEMBL1744014		investigational	Q99720	SIGMAR1	2.754	-	-	-	NO	NO	VIP
CHEMBL1744015		investigational	Q99720	SIGMAR1	1.514	-	-	-	NO	NO	VIP
CHEMBL1744016		investigational	Q99720	SIGMAR1	3.467	-	-	-	NO	NO	VIP
CHEMBL1744017		investigational	Q99720	SIGMAR1	2.042	-	-	-	NO	NO	VIP
CHEMBL1744044		investigational	Q99720	SIGMAR1	-	-	-	451	NO	NO	VIP
CHEMBL17470		investigational	Q99720	SIGMAR1	-	-	-	0.5	NO	NO	VIP
CHEMBL175164		investigational	Q13443	ADAM9	700	-	-	-	NO	NO
CHEMBL175300		investigational	Q99720	SIGMAR1	52	-	-	-	NO	NO	VIP
CHEMBL1760198		investigational	P29371	TACR3	42	-	-	120	NO	NO
CHEMBL1760199		investigational	P29371	TACR3	480	-	-	-	NO	NO
CHEMBL1760200		investigational	P29371	TACR3	480	-	-	-	NO	NO
CHEMBL1760202		investigational	P29371	TACR3	190	-	-	370	NO	NO
CHEMBL1760204		investigational	P29371	TACR3	93	-	-	240	NO	NO
CHEMBL1760205		investigational	P29371	TACR3	180	-	-	540	NO	NO
CHEMBL1760206		investigational	P29371	TACR3	180	-	-	370	NO	NO
CHEMBL1760207		investigational	P29371	TACR3	280	-	-	350	NO	NO
CHEMBL1760209		investigational	P29371	TACR3	130	-	-	310	NO	NO
CHEMBL1760210		investigational	P29371	TACR3	390	-	-	510	NO	NO
CHEMBL1760212		investigational	P29371	TACR3	208	-	-	700	NO	NO
CHEMBL1760213		investigational	P29371	TACR3	205	-	-	260	NO	NO
CHEMBL1760331		investigational	P29371	TACR3	370	-	-	400	NO	NO
CHEMBL1760332		investigational	P29371	TACR3	60	-	-	20	NO	NO
CHEMBL1760333		investigational	P29371	TACR3	80	-	-	240	NO	NO
CHEMBL1760336		investigational	P29371	TACR3	580	-	-	-	NO	NO
CHEMBL1760337		investigational	P29371	TACR3	240	-	-	530	NO	NO
CHEMBL1760338		investigational	P29371	TACR3	130	-	-	250	NO	NO
CHEMBL1760339		investigational	P29371	TACR3	130	-	-	490	NO	NO
CHEMBL1760349		investigational	P29371	TACR3	180	-	-	190	NO	NO
CHEMBL1765715		investigational	P16234	PDGFRA	139	-	-	-	NO	NO	NIP
CHEMBL176941		investigational	Q99720	SIGMAR1	13.05	-	-	-	NO	NO	VIP
CHEMBL177072		investigational	Q13443	ADAM9	560	-	-	-	NO	NO
CHEMBL1771484		investigational	Q92769	HDAC2	2.1	-	-	-	NO	NO
CHEMBL177829		investigational	Q99720	SIGMAR1	-	-	-	2.6	NO	NO	VIP
CHEMBL177952		investigational	Q99720	SIGMAR1	11.7	-	-	-	NO	NO	VIP
CHEMBL178156		investigational	P16234	PDGFRA	2	-	-	-	NO	NO	NIP
CHEMBL178276		investigational	P16234	PDGFRA	52	-	-	-	NO	NO	NIP
CHEMBL178455		investigational	P16234	PDGFRA	67	-	-	-	NO	NO	NIP
CHEMBL1784637		investigational	P16234	PDGFRA	1.3	-	-	-	NO	NO	NIP
CHEMBL1784882		investigational	P11021	HSPA5	-	-	990	-	NO	NO
CHEMBL178519		investigational	Q99720	SIGMAR1	-	-	-	13.69	NO	NO	VIP
CHEMBL178520		investigational	P12268	IMPDH2	821	-	-	-	NO	NO	VIP
CHEMBL178568		investigational	P16234	PDGFRA	17	-	-	-	NO	NO	NIP
CHEMBL178600		investigational	Q99720	SIGMAR1	-	-	-	25.4	NO	NO	VIP
CHEMBL178650		investigational	Q99720	SIGMAR1	-	-	-	8.2	NO	NO	VIP
CHEMBL178680		investigational	Q99720	SIGMAR1	-	-	-	10.2	NO	NO	VIP
CHEMBL178700		investigational	Q99720	SIGMAR1	-	-	-	22.3	NO	NO	VIP
CHEMBL1788381		investigational	Q99720	SIGMAR1	1.202	-	-	-	NO	NO	VIP
CHEMBL1788382		investigational	Q99720	SIGMAR1	1.175	-	-	-	NO	NO	VIP
CHEMBL1788383		investigational	Q99720	SIGMAR1	0.7244	-	-	-	NO	NO	VIP
CHEMBL178981		investigational	P16234	PDGFRA	24	-	-	-	NO	NO	NIP
CHEMBL178988		investigational	Q99720	SIGMAR1	-	-	-	4.005	NO	NO	VIP
CHEMBL179061		investigational	P16234	PDGFRA	3.6	-	-	-	NO	NO	NIP
CHEMBL179062		investigational	Q99720	SIGMAR1	-	-	-	200	NO	NO	VIP
CHEMBL179082		investigational	P16234	PDGFRA	10	-	-	-	NO	NO	NIP
CHEMBL179145		investigational	Q99720	SIGMAR1	-	-	-	6.8	NO	NO	VIP
CHEMBL179165		investigational	P16234	PDGFRA	10	-	-	-	NO	NO	NIP
CHEMBL179227		investigational	P16234	PDGFRA	3.9	-	-	-	NO	NO	NIP
CHEMBL179230		investigational	P12268	IMPDH2	188	-	-	-	NO	NO	VIP
CHEMBL179231		investigational	P12268	IMPDH2	47	-	-	-	NO	NO	VIP
CHEMBL179307		investigational	P16234	PDGFRA	3.5	-	-	-	NO	NO	NIP
CHEMBL179360		investigational	P16234	PDGFRA	18	-	-	-	NO	NO	NIP
CHEMBL179371		investigational	Q99720	SIGMAR1	-	-	-	55.65	NO	NO	VIP
CHEMBL179373		investigational	Q99720	SIGMAR1	-	-	-	4.24	NO	NO	VIP
CHEMBL179397		investigational	Q99720	SIGMAR1	-	-	-	4.65	NO	NO	VIP
CHEMBL179422		investigational	P16234	PDGFRA	37	-	-	-	NO	NO	NIP
CHEMBL17945		investigational	Q99720	SIGMAR1	-	-	-	674	NO	NO	VIP
CHEMBL179450		investigational	P16234	PDGFRA	490	-	-	-	NO	NO	NIP
CHEMBL179522		investigational	P16234	PDGFRA	4.7	-	-	-	NO	NO	NIP
CHEMBL179530		investigational	Q99720	SIGMAR1	-	-	-	21.25	NO	NO	VIP
CHEMBL179593		investigational	P16234	PDGFRA	2	-	-	-	NO	NO	NIP
CHEMBL179603		investigational	P16234	PDGFRA	3.6	-	-	-	NO	NO	NIP
CHEMBL179648		investigational	Q99720	SIGMAR1	-	-	-	1.66	NO	NO	VIP
CHEMBL179651		investigational	Q99720	SIGMAR1	-	-	-	8.95	NO	NO	VIP
CHEMBL1796689	LARGAZOLE THIOL	investigational	Q92769	HDAC2	0.9	-	-	-	NO	NO
CHEMBL179697		investigational	Q99720	SIGMAR1	-	-	-	62.85	NO	NO	VIP
CHEMBL179698		investigational	P16234	PDGFRA	1.6	-	-	-	NO	NO	NIP
CHEMBL179719		investigational	P16234	PDGFRA	6.8	-	-	-	NO	NO	NIP
CHEMBL179753		investigational	P16234	PDGFRA	21	-	-	-	NO	NO	NIP
CHEMBL179808		investigational	Q99720	SIGMAR1	-	-	-	38	NO	NO	VIP
CHEMBL179815		investigational	P16234	PDGFRA	17	-	-	-	NO	NO	NIP
CHEMBL179816		investigational	P16234	PDGFRA	10	-	-	-	NO	NO	NIP
CHEMBL180007		investigational	P12268	IMPDH2	17	-	-	-	NO	NO	VIP
CHEMBL180088		investigational	P12268	IMPDH2	91	-	-	-	NO	NO	VIP
CHEMBL180119		investigational	Q99720	SIGMAR1	-	-	-	46.65	NO	NO	VIP
CHEMBL1801238		investigational	Q92769	HDAC2	14	-	-	-	NO	NO
CHEMBL1801250	NANATINOSTAT	phase 1	Q92769	HDAC2	4	-	-	-	NO	NO
CHEMBL180180		investigational	Q99720	SIGMAR1	-	-	-	2.975	NO	NO	VIP
CHEMBL180310		investigational	P12268	IMPDH2	86	-	-	-	NO	NO	VIP
CHEMBL180327		investigational	Q99720	SIGMAR1	-	-	-	2.01	NO	NO	VIP
CHEMBL180331		investigational	P16234	PDGFRA	5.8	-	-	-	NO	NO	NIP
CHEMBL180617		investigational	Q9H7Z7	PTGES2	4	-	-	-	NO	NO
CHEMBL180650		investigational	Q9H7Z7	PTGES2	3	-	-	-	NO	NO
CHEMBL180663		investigational	P12268	IMPDH2	30	-	-	-	NO	NO	VIP
CHEMBL180846		investigational	Q9H7Z7	PTGES2	160	-	-	-	NO	NO
CHEMBL181236		investigational	Q9H7Z7	PTGES2	250	-	-	-	NO	NO
CHEMBL181728		investigational	Q9H7Z7	PTGES2	12	-	-	-	NO	NO
CHEMBL181792		investigational	Q9H7Z7	PTGES2	32	-	-	-	NO	NO
CHEMBL181836		investigational	Q9H7Z7	PTGES2	600	-	-	-	NO	NO
CHEMBL182032		investigational	Q9H7Z7	PTGES2	7	-	-	-	NO	NO
CHEMBL182092		investigational	Q9H7Z7	PTGES2	330	-	-	-	NO	NO
CHEMBL182139		investigational	P12268	IMPDH2	13	-	-	-	NO	NO	VIP
CHEMBL182153		investigational	Q9H7Z7	PTGES2	650	-	-	-	NO	NO
CHEMBL182242		investigational	P12268	IMPDH2	22	-	-	-	NO	NO	VIP
CHEMBL1822792	MK-2461	phase 2	P16234	PDGFRA	100	-	-	-	NO	NO	NIP
CHEMBL1830396		investigational	Q92769	HDAC2	-	-	-	33	NO	NO
CHEMBL1830397		investigational	Q92769	HDAC2	-	-	-	26	NO	NO
CHEMBL1830420		investigational	Q92769	HDAC2	-	-	-	18	NO	NO
CHEMBL1830422		investigational	Q92769	HDAC2	-	-	-	18	NO	NO
CHEMBL1830424		investigational	Q92769	HDAC2	-	-	-	21	NO	NO
CHEMBL1830536		investigational	Q92769	HDAC2	-	-	-	8.6	NO	NO
CHEMBL1830537		investigational	Q92769	HDAC2	-	-	-	14	NO	NO
CHEMBL183596		investigational	Q9H7Z7	PTGES2	31	-	-	-	NO	NO
CHEMBL183878		investigational	Q9H7Z7	PTGES2	33	-	-	-	NO	NO
CHEMBL1851943	Pracinostat	phase 3	Q92769	HDAC2	-	-	-	21.5	NO	NO
CHEMBL18618		investigational	Q99720	SIGMAR1	-	-	-	168	NO	NO	VIP
CHEMBL187092		investigational	Q9UHI8	ADAMTS1	79	-	-	-	NO	NO
CHEMBL187615		investigational	Q99720	SIGMAR1	-	-	-	1	NO	NO	VIP
CHEMBL187709	TRIPARANOL	approved	Q99720	SIGMAR1	-	-	-	8	NO	YES	VIP
CHEMBL187829	LEVEMOPAMIL	investigational	Q99720	SIGMAR1	-	-	-	4	NO	NO	VIP
CHEMBL18786	CINANSERIN	investigational	Q99720	SIGMAR1	181.97	-	-	-	NO	YES	VIP
CHEMBL187892		investigational	Q99720	SIGMAR1	-	-	-	2.5	NO	NO	VIP
CHEMBL188044		investigational	Q99720	SIGMAR1	-	-	-	230	NO	NO	VIP
CHEMBL188476		investigational	Q99720	SIGMAR1	-	-	-	3	NO	NO	VIP
CHEMBL188678		investigational	O60885	BRD4	1000	-	-	-	YES	NO	VIP
CHEMBL188921	BUFLOMEDIL	investigational	Q99720	SIGMAR1	-	-	-	912.2	NO	NO	VIP
CHEMBL189871		investigational	Q99720	SIGMAR1	-	-	-	680	NO	NO	VIP
CHEMBL1902981	EPERISONE	phase 3	Q99720	SIGMAR1	4.055	-	-	1.704	NO	NO	VIP
CHEMBL190422		investigational	Q99720	SIGMAR1	-	-	-	5	NO	NO	VIP
CHEMBL190631		investigational	Q99720	SIGMAR1	-	-	-	3	NO	NO	VIP
CHEMBL1907644	N-BENZYLAMPHETAMINE	investigational	Q99720	SIGMAR1	-	-	-	117	NO	NO	VIP
CHEMBL1907645		investigational	Q99720	SIGMAR1	-	-	-	660	NO	NO	VIP
CHEMBL1907646		investigational	Q99720	SIGMAR1	-	-	-	660	NO	NO	VIP
CHEMBL1907647		investigational	Q99720	SIGMAR1	-	-	-	56	NO	NO	VIP
CHEMBL1907648		investigational	Q99720	SIGMAR1	-	-	-	45	NO	NO	VIP
CHEMBL1907649		investigational	Q99720	SIGMAR1	-	-	-	97	NO	NO	VIP
CHEMBL1907650		investigational	Q99720	SIGMAR1	-	-	-	2.6	NO	NO	VIP
CHEMBL19082		investigational	Q99720	SIGMAR1	-	-	-	13.45	NO	NO	VIP
CHEMBL1908391	MASITINIB	phase 3	P16234	PDGFRA	-	-	25	-	YES	YES	NIP
CHEMBL1908394	GSK-461364	phase 1	P19784	CSNK2A2	-	-	990	-	NO	NO
CHEMBL1908395		investigational	P16234	PDGFRA	-	-	27	-	NO	NO	NIP
CHEMBL1908395		investigational	Q13546	RIPK1	-	-	240	-	NO	NO	NIP
CHEMBL1908395		investigational	Q9UHD2	TBK1	-	-	470	-	NO	NO
CHEMBL1908396		investigational	P16234	PDGFRA	-	-	0.49	-	NO	NO	NIP
CHEMBL1908397	KW-2449	phase 1	P16234	PDGFRA	-	-	130	-	NO	NO	NIP
CHEMBL1908397	KW-2449	phase 1	Q8TD19	NEK9	-	-	520	-	NO	NO
CHEMBL1908397	KW-2449	phase 1	P19784	CSNK2A2	-	-	230	-	NO	NO
CHEMBL1908397	KW-2449	phase 1	Q13546	RIPK1	-	-	64	-	NO	NO	NIP
CHEMBL1908397	KW-2449	phase 1	Q9UHD2	TBK1	-	-	130	-	NO	NO
CHEMBL1908397	KW-2449	phase 1	Q9P0L2	MARK1	-	-	310	-	NO	NO
CHEMBL190883		investigational	Q99720	SIGMAR1	-	-	-	1	NO	NO	VIP
CHEMBL1909071		investigational	Q99720	SIGMAR1	795.1	-	-	334.2	NO	NO	VIP
CHEMBL1909072	PIPAMAZINE	approved	Q99720	SIGMAR1	114	-	-	48	NO	NO	VIP
CHEMBL191003	JNJ-7706621	investigational	Q9P0L2	MARK1	-	-	620	-	YES	NO	VIP
CHEMBL1911964		investigational	P29371	TACR3	-	-	-	144.408	NO	NO
CHEMBL1911965		investigational	P29371	TACR3	-	-	-	7.943	NO	NO
CHEMBL1911966		investigational	P29371	TACR3	-	-	-	31.62	NO	NO
CHEMBL1911967		investigational	P29371	TACR3	-	-	-	40.5075	NO	NO
CHEMBL1911968		investigational	P29371	TACR3	-	-	-	1	NO	NO
CHEMBL1911969		investigational	P29371	TACR3	-	-	-	210.349	NO	NO
CHEMBL1911970		investigational	P29371	TACR3	-	-	-	214.094	NO	NO
CHEMBL1914702		investigational	Q92769	HDAC2	780	-	-	-	NO	NO
CHEMBL1914708		investigational	Q92769	HDAC2	1000	-	-	-	NO	NO
CHEMBL1915558		investigational	P12268	IMPDH2	400	-	-	-	NO	NO	VIP
CHEMBL191633		investigational	O14983	ATP2A1	2.08	-	-	-	NO	NO
CHEMBL191881	LEUPEPTIN	investigational	P05981	HPN	-	-	-	61	NO	NO
CHEMBL191881	LEUPEPTIN	investigational	Q9Y5Y6	ST14	-	-	-	696	NO	NO
CHEMBL191927		investigational	O14983	ATP2A1	19.83	-	-	-	NO	NO
CHEMBL1923808		investigational	Q92769	HDAC2	12.7	-	-	-	NO	NO
CHEMBL1928903		investigational	P19784	CSNK2A2	-	-	-	33	NO	NO
CHEMBL1928904		investigational	P19784	CSNK2A2	-	-	-	66	NO	NO
CHEMBL1928905		investigational	P19784	CSNK2A2	-	-	-	112	NO	NO
CHEMBL1928906		investigational	P19784	CSNK2A2	-	-	-	77.5	NO	NO
CHEMBL1928907		investigational	P19784	CSNK2A2	-	-	-	425.5	NO	NO
CHEMBL1928908		investigational	P19784	CSNK2A2	-	-	-	191.5	NO	NO
CHEMBL1928909		investigational	P19784	CSNK2A2	-	-	-	116	NO	NO
CHEMBL1929421		investigational	Q99720	SIGMAR1	-	-	-	2.83	NO	NO	VIP
CHEMBL19314		investigational	Q99720	SIGMAR1	-	-	-	0.19	NO	NO	VIP
CHEMBL19315		investigational	Q99720	SIGMAR1	-	-	-	0.32	NO	NO	VIP
CHEMBL1933288		investigational	P16234	PDGFRA	956	-	-	-	NO	NO	NIP
CHEMBL193335		investigational	Q99720	SIGMAR1	100	-	-	-	NO	NO	VIP
CHEMBL193485		investigational	Q99720	SIGMAR1	100	-	-	-	NO	NO	VIP
CHEMBL19351		investigational	Q99720	SIGMAR1	-	-	-	125	NO	NO	VIP
CHEMBL19355		investigational	Q99720	SIGMAR1	-	-	-	0.17	NO	NO	VIP
CHEMBL193655		investigational	Q99720	SIGMAR1	100	-	-	-	NO	NO	VIP
CHEMBL193662		investigational	Q99720	SIGMAR1	13.6	-	-	-	NO	NO	VIP
CHEMBL193699		investigational	Q99720	SIGMAR1	2.4	-	-	-	NO	NO	VIP
CHEMBL193805		investigational	Q99720	SIGMAR1	0.9	-	-	-	NO	NO	VIP
CHEMBL1938433		investigational	Q92769	HDAC2	270	-	-	-	NO	NO
CHEMBL1940251		investigational	Q9P0L2	MARK1	110	-	-	-	NO	NO
CHEMBL1940252		investigational	Q9P0L2	MARK1	590	-	-	-	NO	NO
CHEMBL194640		investigational	Q99720	SIGMAR1	9.4	-	-	-	NO	NO	VIP
CHEMBL194687		investigational	Q99720	SIGMAR1	3.2	-	-	-	NO	NO	VIP
CHEMBL194694		investigational	Q99720	SIGMAR1	29.5	-	-	-	NO	NO	VIP
CHEMBL194738		investigational	Q99720	SIGMAR1	2.9	-	-	-	NO	NO	VIP
CHEMBL194796		investigational	Q99720	SIGMAR1	5	-	-	-	NO	NO	VIP
CHEMBL194797		investigational	Q99720	SIGMAR1	9.9	-	-	-	NO	NO	VIP
CHEMBL194967		investigational	Q99720	SIGMAR1	32	-	-	-	NO	NO	VIP
CHEMBL1949700		investigational	Q9Y5X9	LIPG	1000	-	-	-	NO	NO
CHEMBL1949855		investigational	P16234	PDGFRA	-	-	-	1000	NO	NO	NIP
CHEMBL195008	NECROSTATIN	investigational	Q13546	RIPK1	471	182	-	-	NO	NO	NIP
CHEMBL1952296		investigational	Q9Y5X9	LIPG	735	-	-	-	NO	NO
CHEMBL1952297		investigational	Q9Y5X9	LIPG	320	-	-	-	NO	NO
CHEMBL1952298		investigational	Q9Y5X9	LIPG	200	-	-	-	NO	NO
CHEMBL1952307		investigational	Q9Y5X9	LIPG	1000	-	-	-	NO	NO
CHEMBL195302		investigational	Q99720	SIGMAR1	66	-	-	-	NO	NO	VIP
CHEMBL195304		investigational	Q99720	SIGMAR1	6.6	-	-	-	NO	NO	VIP
CHEMBL19541		investigational	Q99720	SIGMAR1	-	-	-	18.65	NO	NO	VIP
CHEMBL19544		investigational	Q99720	SIGMAR1	-	-	-	0.25	NO	NO	VIP
CHEMBL195573		investigational	Q99720	SIGMAR1	100	-	-	-	NO	NO	VIP
CHEMBL195676		investigational	Q99720	SIGMAR1	100	-	-	-	NO	NO	VIP
CHEMBL195677		investigational	Q99720	SIGMAR1	100	-	-	-	NO	NO	VIP
CHEMBL1957266		investigational	O60885	BRD4	79.391	153	55.575	24.44	NO	NO	VIP
CHEMBL1957458		investigational	Q92769	HDAC2	670	-	-	-	NO	NO
CHEMBL1957459		investigational	Q92769	HDAC2	800	-	-	-	NO	NO
CHEMBL1957463		investigational	Q92769	HDAC2	740	-	-	-	NO	NO
CHEMBL1957464		investigational	Q92769	HDAC2	880	-	-	-	NO	NO
CHEMBL195781		investigational	Q99720	SIGMAR1	100	-	-	-	NO	NO	VIP
CHEMBL1958337		investigational	O60885	BRD4	-	-	640	-	NO	NO	VIP
CHEMBL1958347		investigational	O60885	BRD4	-	-	50	-	NO	NO	VIP
CHEMBL195994		investigational	Q99720	SIGMAR1	11.7	-	-	-	NO	NO	VIP
CHEMBL196100		investigational	Q99720	SIGMAR1	82.3	-	-	-	NO	NO	VIP
CHEMBL19611	ILOMASTAT	investigational	Q13443	ADAM9	28.65	-	-	-	NO	NO
CHEMBL196257		investigational	Q99720	SIGMAR1	12.6	-	-	-	NO	NO	VIP
CHEMBL19628		investigational	Q99720	SIGMAR1	-	-	-	9.6	NO	NO	VIP
CHEMBL196363		investigational	P16234	PDGFRA	-	-	-	0.07943	NO	NO	NIP
CHEMBL19637		investigational	Q99720	SIGMAR1	-	-	-	0.38	NO	NO	VIP
CHEMBL19638		investigational	Q99720	SIGMAR1	-	-	-	0.28	NO	NO	VIP
CHEMBL196385		investigational	Q99720	SIGMAR1	100	-	-	-	NO	NO	VIP
CHEMBL1964382		investigational	P16234	PDGFRA	-	-	-	398.11	NO	NO	NIP
CHEMBL1964441		investigational	P16234	PDGFRA	-	-	-	2.512	NO	NO	NIP
CHEMBL1965170		investigational	P16234	PDGFRA	-	-	-	1.585	NO	NO	NIP
CHEMBL1965387		investigational	P16234	PDGFRA	-	-	-	79.43	NO	NO	NIP
CHEMBL196587		investigational	Q99720	SIGMAR1	4.5	-	-	-	NO	NO	VIP
CHEMBL1967878	CENISERTIB	phase 1	P16234	PDGFRA	-	-	-	10	NO	NO	NIP
CHEMBL1967878	CENISERTIB	phase 1	Q9UHD2	TBK1	-	-	-	79.43	NO	NO
CHEMBL1967998		investigational	P16234	PDGFRA	-	-	-	158.49	NO	NO	NIP
CHEMBL1967998		investigational	Q9UHD2	TBK1	-	-	-	316.23	NO	NO
CHEMBL196912		investigational	P12268	IMPDH2	71	-	-	-	NO	NO	VIP
CHEMBL196988		investigational	Q99720	SIGMAR1	9.6	-	-	-	NO	NO	VIP
CHEMBL1969942		investigational	P16234	PDGFRA	-	-	-	630.96	NO	NO	NIP
CHEMBL1970104		investigational	Q9UHD2	TBK1	-	-	-	158.49	NO	NO
CHEMBL1970290		investigational	P16234	PDGFRA	-	-	-	251.19	NO	NO	NIP
CHEMBL1970317		investigational	P16234	PDGFRA	-	-	-	50.12	NO	NO	NIP
CHEMBL1971132		investigational	P16234	PDGFRA	-	-	-	398.11	NO	NO	NIP
CHEMBL197163		investigational	P12268	IMPDH2	80	-	-	-	NO	NO	VIP
CHEMBL1972220		investigational	P16234	PDGFRA	-	-	-	2.512	NO	NO	NIP
CHEMBL1972346		investigational	P16234	PDGFRA	-	-	-	1000	NO	NO	NIP
CHEMBL1972346		investigational	Q9UHD2	TBK1	-	-	-	630.96	NO	NO
CHEMBL1972355		investigational	P16234	PDGFRA	-	-	-	630.96	NO	NO	NIP
CHEMBL1973359		investigational	P16234	PDGFRA	-	-	-	199.53	NO	NO	NIP
CHEMBL1973359		investigational	Q9UHD2	TBK1	-	-	-	501.19	NO	NO
CHEMBL1975212		investigational	P16234	PDGFRA	-	-	-	501.19	NO	NO	NIP
CHEMBL197532		investigational	P12268	IMPDH2	948	-	-	-	NO	NO	VIP
CHEMBL197546		investigational	P12268	IMPDH2	96	-	-	-	NO	NO	VIP
CHEMBL1975927		investigational	P16234	PDGFRA	-	-	-	251.19	NO	NO	NIP
CHEMBL1975927		investigational	Q9UHD2	TBK1	-	-	-	316.23	NO	NO
CHEMBL1976040	ADAVOSERTIB	phase 2	Q9UHD2	TBK1	-	-	-	1000	NO	NO
CHEMBL1976376		investigational	P16234	PDGFRA	-	-	-	398.11	NO	NO	NIP
CHEMBL1977134		investigational	P16234	PDGFRA	-	-	-	15.85	NO	NO	NIP
CHEMBL1978166		investigational	P16234	PDGFRA	-	-	-	19.95	NO	NO	NIP
CHEMBL1978271		investigational	P16234	PDGFRA	-	-	-	1000	NO	NO	NIP
CHEMBL1979690		investigational	P16234	PDGFRA	-	-	-	199.53	NO	NO	NIP
CHEMBL1979690		investigational	Q9UHD2	TBK1	-	-	-	100	NO	NO
CHEMBL19797		investigational	Q99720	SIGMAR1	-	-	-	1.5	NO	NO	VIP
CHEMBL1979773		investigational	P16234	PDGFRA	-	-	-	794.33	NO	NO	NIP
CHEMBL19802		investigational	Q99720	SIGMAR1	-	-	-	10.4	NO	NO	VIP
CHEMBL1980297	ILORASERTIB	phase 2	P16234	PDGFRA	-	-	-	0.7943	NO	NO	NIP
CHEMBL19803		investigational	Q99720	SIGMAR1	-	-	-	17.7	NO	NO	VIP
CHEMBL1980329		investigational	P16234	PDGFRA	-	-	-	501.19	NO	NO	NIP
CHEMBL1980391	RG-1530	phase 1	P16234	PDGFRA	-	-	-	316.23	NO	NO	NIP
CHEMBL1980407		investigational	P16234	PDGFRA	-	-	-	125.89	NO	NO	NIP
CHEMBL1980407		investigational	Q9UHD2	TBK1	-	-	-	7.943	NO	NO
CHEMBL1980995		investigational	P16234	PDGFRA	-	-	-	7.943	NO	NO	NIP
CHEMBL1980995		investigational	Q9UHD2	TBK1	-	-	-	1.259	NO	NO
CHEMBL1982413		investigational	P16234	PDGFRA	-	-	-	794.33	NO	NO	NIP
CHEMBL1982711		investigational	Q9UHD2	TBK1	-	-	-	794.33	NO	NO
CHEMBL1983111		investigational	P16234	PDGFRA	-	-	-	100	NO	NO	NIP
CHEMBL1983111		investigational	Q9UHD2	TBK1	-	-	-	12.59	NO	NO
CHEMBL198315		investigational	P43005	SLC1A1	1000	-	-	-	NO	NO
CHEMBL1983348		investigational	Q9UHD2	TBK1	-	-	-	316.23	NO	NO
CHEMBL1983575		investigational	P16234	PDGFRA	-	-	-	630.96	NO	NO	NIP
CHEMBL1983575		investigational	Q9UHD2	TBK1	-	-	-	794.33	NO	NO
CHEMBL1983640		investigational	P16234	PDGFRA	-	-	-	3.162	NO	NO	NIP
CHEMBL1983715		investigational	P16234	PDGFRA	-	-	-	251.19	NO	NO	NIP
CHEMBL1983715		investigational	Q9UHD2	TBK1	-	-	-	100	NO	NO
CHEMBL1983923		investigational	P16234	PDGFRA	-	-	-	39.81	NO	NO	NIP
CHEMBL1983923		investigational	Q9UHD2	TBK1	-	-	-	158.49	NO	NO
CHEMBL19841		investigational	Q99720	SIGMAR1	-	-	-	6.35	NO	NO	VIP
CHEMBL1984236		investigational	P16234	PDGFRA	-	-	-	501.19	NO	NO	NIP
CHEMBL19850		investigational	Q99720	SIGMAR1	-	-	-	2.3	NO	NO	VIP
CHEMBL1985206		investigational	P16234	PDGFRA	-	-	-	1000	NO	NO	NIP
CHEMBL198524		investigational	P12268	IMPDH2	369	-	-	-	NO	NO	VIP
CHEMBL198526		investigational	P12268	IMPDH2	68	-	-	-	NO	NO	VIP
CHEMBL198536		investigational	P12268	IMPDH2	94	-	-	-	NO	NO	VIP
CHEMBL1985681		investigational	Q9UHD2	TBK1	-	-	-	794.33	NO	NO
CHEMBL1986265		investigational	P16234	PDGFRA	-	-	-	1000	NO	NO	NIP
CHEMBL1986851		investigational	P16234	PDGFRA	-	-	-	25.12	NO	NO	NIP
CHEMBL1986899		investigational	P16234	PDGFRA	-	-	-	398.11	NO	NO	NIP
CHEMBL1986943		investigational	P16234	PDGFRA	-	-	-	1000	NO	NO	NIP
CHEMBL1986943		investigational	Q9UHD2	TBK1	-	-	-	1000	NO	NO
CHEMBL198729		investigational	P12268	IMPDH2	45	-	-	-	NO	NO	VIP
CHEMBL19878		investigational	Q99720	SIGMAR1	-	-	-	5.7	NO	NO	VIP
CHEMBL198791		investigational	P12268	IMPDH2	300	-	-	-	NO	NO	VIP
CHEMBL1988141		investigational	P16234	PDGFRA	-	-	-	1000	NO	NO	NIP
CHEMBL1988437		investigational	P16234	PDGFRA	-	-	-	6.31	NO	NO	NIP
CHEMBL1988581		investigational	P16234	PDGFRA	-	-	-	50.12	NO	NO	NIP
CHEMBL1988581		investigational	Q9UHD2	TBK1	-	-	-	125.89	NO	NO
CHEMBL1988692		investigational	P16234	PDGFRA	-	-	-	630.96	NO	NO	NIP
CHEMBL198897		investigational	P12268	IMPDH2	526	-	-	-	NO	NO	VIP
CHEMBL1989267		investigational	P16234	PDGFRA	-	-	-	39.81	NO	NO	NIP
CHEMBL1989708		investigational	P16234	PDGFRA	-	-	-	3.162	NO	NO	NIP
CHEMBL1990223		investigational	P16234	PDGFRA	-	-	-	199.53	NO	NO	NIP
CHEMBL199075		investigational	P12268	IMPDH2	51	-	-	-	NO	NO	VIP
CHEMBL1990885		investigational	P16234	PDGFRA	-	-	-	794.33	NO	NO	NIP
CHEMBL1991078		investigational	Q9UHD2	TBK1	-	-	-	25.12	NO	NO
CHEMBL199128		investigational	P12268	IMPDH2	328	-	-	-	NO	NO	VIP
CHEMBL1991725		investigational	Q9UHD2	TBK1	-	-	-	79.43	NO	NO
CHEMBL1991734		investigational	P16234	PDGFRA	-	-	-	100	NO	NO	NIP
CHEMBL1991734		investigational	Q9UHD2	TBK1	-	-	-	316.23	NO	NO
CHEMBL19920		investigational	Q99720	SIGMAR1	-	-	-	190	NO	NO	VIP
CHEMBL1992581		investigational	Q9UHD2	TBK1	-	-	-	199.53	NO	NO
CHEMBL1993335		investigational	Q9UHD2	TBK1	-	-	-	1000	NO	NO
CHEMBL19934		investigational	Q99720	SIGMAR1	-	-	-	83	NO	NO	VIP
CHEMBL1993634		investigational	P16234	PDGFRA	-	-	-	794.33	NO	NO	NIP
CHEMBL1993661		investigational	P16234	PDGFRA	-	-	-	316.23	NO	NO	NIP
CHEMBL1993661		investigational	Q9UHD2	TBK1	-	-	-	39.81	NO	NO
CHEMBL1994318		investigational	P16234	PDGFRA	-	-	-	316.23	NO	NO	NIP
CHEMBL1995703		investigational	O60885	BRD4	130	-	123	-	NO	NO	VIP
CHEMBL1995811		investigational	Q9UHD2	TBK1	-	-	-	794.33	NO	NO
CHEMBL1996646		investigational	P16234	PDGFRA	-	-	-	79.43	NO	NO	NIP
CHEMBL1996649		investigational	P16234	PDGFRA	-	-	-	7.943	NO	NO	NIP
CHEMBL1996702		investigational	P16234	PDGFRA	-	-	-	630.96	NO	NO	NIP
CHEMBL1997335		investigational	P16234	PDGFRA	-	-	-	199.53	NO	NO	NIP
CHEMBL1997335		investigational	Q9UHD2	TBK1	-	-	-	630.96	NO	NO
CHEMBL1997892		investigational	P16234	PDGFRA	-	-	-	199.53	NO	NO	NIP
CHEMBL199824		investigational	Q99720	SIGMAR1	-	-	-	480	NO	NO	VIP
CHEMBL19985		investigational	Q99720	SIGMAR1	-	-	-	30	NO	NO	VIP
CHEMBL19988		investigational	Q99720	SIGMAR1	-	-	-	418	NO	NO	VIP
CHEMBL1999414		investigational	P16234	PDGFRA	-	-	-	1.259	NO	NO	NIP
CHEMBL1999484		investigational	P16234	PDGFRA	-	-	-	251.19	NO	NO	NIP
CHEMBL1999484		investigational	Q9UHD2	TBK1	-	-	-	158.49	NO	NO
CHEMBL2000029		investigational	Q9UHD2	TBK1	-	-	-	316.23	NO	NO
CHEMBL2000832		investigational	Q9UHD2	TBK1	-	-	-	630.96	NO	NO
CHEMBL2001257		investigational	P16234	PDGFRA	-	-	-	251.19	NO	NO	NIP
CHEMBL2001451		investigational	P16234	PDGFRA	-	-	-	630.96	NO	NO	NIP
CHEMBL20036		investigational	Q99720	SIGMAR1	-	-	-	0.26	NO	NO	VIP
CHEMBL2004118		investigational	Q9UHD2	TBK1	-	-	-	501.19	NO	NO
CHEMBL2004290		investigational	P16234	PDGFRA	-	-	-	2.512	NO	NO	NIP
CHEMBL2004438		investigational	P16234	PDGFRA	-	-	-	79.43	NO	NO	NIP
CHEMBL2004637		investigational	P16234	PDGFRA	-	-	-	158.49	NO	NO	NIP
CHEMBL2004716		investigational	P16234	PDGFRA	-	-	-	12.59	NO	NO	NIP
CHEMBL2006564		investigational	P16234	PDGFRA	-	-	-	158.49	NO	NO	NIP
CHEMBL2006564		investigational	Q9UHD2	TBK1	-	-	-	79.43	NO	NO
CHEMBL2006765		investigational	Q9UHD2	TBK1	-	-	-	501.19	NO	NO
CHEMBL2007266		investigational	P16234	PDGFRA	-	-	-	100	NO	NO	NIP
CHEMBL20108		investigational	Q99720	SIGMAR1	-	-	-	335	NO	NO	VIP
CHEMBL2010815		investigational	Q9UHD2	TBK1	38	34	-	-	NO	NO
CHEMBL2010872	CEP-11981	phase 1	P16234	PDGFRA	246	-	-	-	NO	NO	NIP
CHEMBL2011895		investigational	Q9UHD2	TBK1	151	-	-	-	NO	NO
CHEMBL2011899		investigational	Q9UHD2	TBK1	105	-	-	-	NO	NO
CHEMBL2011900		investigational	Q9UHD2	TBK1	468	-	-	-	NO	NO
CHEMBL2011901		investigational	Q9UHD2	TBK1	426	-	-	-	NO	NO
CHEMBL2011903		investigational	Q9UHD2	TBK1	335	-	-	-	NO	NO
CHEMBL2011904		investigational	Q9UHD2	TBK1	231	-	-	-	NO	NO
CHEMBL2011906		investigational	Q9UHD2	TBK1	201	-	-	-	NO	NO
CHEMBL2011907		investigational	Q9UHD2	TBK1	257	-	-	-	NO	NO
CHEMBL2011908		investigational	Q9UHD2	TBK1	229	-	-	-	NO	NO
CHEMBL2011910		investigational	Q9UHD2	TBK1	65	-	-	-	NO	NO
CHEMBL2011911		investigational	Q9UHD2	TBK1	111	-	-	-	NO	NO
CHEMBL2011912		investigational	Q9UHD2	TBK1	93	-	-	-	NO	NO
CHEMBL2011913		investigational	Q9UHD2	TBK1	345	-	-	-	NO	NO
CHEMBL2011914		investigational	Q9UHD2	TBK1	388	-	-	-	NO	NO
CHEMBL2011915		investigational	Q9UHD2	TBK1	213	-	-	-	NO	NO
CHEMBL2011916		investigational	Q9UHD2	TBK1	233	-	-	-	NO	NO
CHEMBL2011917		investigational	Q9UHD2	TBK1	178	-	-	-	NO	NO
CHEMBL2011918		investigational	Q9UHD2	TBK1	106	-	-	-	NO	NO
CHEMBL2011919		investigational	Q9UHD2	TBK1	196	-	-	-	NO	NO
CHEMBL2011920		investigational	Q9UHD2	TBK1	192	-	-	-	NO	NO
CHEMBL2011921		investigational	Q9UHD2	TBK1	288	-	-	-	NO	NO
CHEMBL2011923		investigational	Q9UHD2	TBK1	162	-	-	-	NO	NO
CHEMBL2011924		investigational	Q9UHD2	TBK1	383	-	-	-	NO	NO
CHEMBL2011926		investigational	Q9UHD2	TBK1	57	111	-	-	NO	NO
CHEMBL2011927		investigational	Q9UHD2	TBK1	39	76	-	-	NO	NO
CHEMBL2011928		investigational	Q9UHD2	TBK1	70	73	-	-	NO	NO
CHEMBL2011929		investigational	Q9UHD2	TBK1	10	14	-	-	NO	NO
CHEMBL2011930		investigational	Q9UHD2	TBK1	7	11	-	-	NO	NO
CHEMBL2011931		investigational	Q9UHD2	TBK1	18	25	-	-	NO	NO
CHEMBL2011932		investigational	Q9UHD2	TBK1	4	20	-	-	NO	NO
CHEMBL2011933		investigational	Q9UHD2	TBK1	5	6	-	-	NO	NO
CHEMBL2011934		investigational	Q9UHD2	TBK1	5	6	-	-	NO	NO
CHEMBL2011935		investigational	Q9UHD2	TBK1	8	40	-	-	NO	NO
CHEMBL2011936		investigational	Q9UHD2	TBK1	9	8	-	-	NO	NO
CHEMBL2011937		investigational	Q9UHD2	TBK1	106	84	-	-	NO	NO
CHEMBL2011938		investigational	Q9UHD2	TBK1	59	87	-	-	NO	NO
CHEMBL2011939		investigational	Q9UHD2	TBK1	46	26	-	-	NO	NO
CHEMBL2011940		investigational	Q9UHD2	TBK1	3	4	-	-	NO	NO
CHEMBL2011941		investigational	Q9UHD2	TBK1	4	12	-	-	NO	NO
CHEMBL2011942		investigational	Q9UHD2	TBK1	4	-	-	-	NO	NO
CHEMBL2011943		investigational	Q9UHD2	TBK1	9	139	-	-	NO	NO
CHEMBL2011944		investigational	Q9UHD2	TBK1	32	35	-	-	NO	NO
CHEMBL2011945		investigational	Q9UHD2	TBK1	40	17	-	-	NO	NO
CHEMBL2012811		investigational	Q92769	HDAC2	32	-	-	-	NO	NO
CHEMBL2012813		investigational	Q92769	HDAC2	70	-	-	-	NO	NO
CHEMBL2012814		investigational	Q92769	HDAC2	40	-	-	-	NO	NO
CHEMBL2012815		investigational	Q92769	HDAC2	290	-	-	-	NO	NO
CHEMBL201511	MALEIMIDE	investigational	P16234	PDGFRA	943	-	-	-	NO	NO	NIP
CHEMBL20153		investigational	Q99720	SIGMAR1	-	-	-	0.48	NO	NO	VIP
CHEMBL20166		investigational	Q99720	SIGMAR1	-	-	-	11.4	NO	NO	VIP
CHEMBL2017273		investigational	O60885	BRD4	630.96	-	-	-	NO	NO	VIP
CHEMBL2017281		investigational	O60885	BRD4	794.33	-	-	-	NO	NO	VIP
CHEMBL2017283		investigational	O60885	BRD4	501.19	-	-	-	NO	NO	VIP
CHEMBL2017285		investigational	O60885	BRD4	398.11	-	-	-	NO	NO	VIP
CHEMBL2017286		investigational	O60885	BRD4	1000	-	-	-	NO	NO	VIP
CHEMBL2017288		investigational	O60885	BRD4	251.19	-	-	-	NO	NO	VIP
CHEMBL2017291		investigational	O60885	BRD4	274.62875	-	133.9	41.9	NO	NO	VIP
CHEMBL2018302	TUBASTATIN A	investigational	Q92769	HDAC2	360	-	-	-	NO	NO
CHEMBL20188		investigational	Q99720	SIGMAR1	-	-	-	0.48	NO	NO	VIP
CHEMBL202190		investigational	P12268	IMPDH2	35	-	-	-	NO	NO	VIP
CHEMBL2021937		investigational	Q92769	HDAC2	40.7	-	-	-	NO	NO
CHEMBL2022823		investigational	Q92769	HDAC2	38.2	-	-	-	NO	NO
CHEMBL2022824		investigational	Q92769	HDAC2	44.1	-	-	-	NO	NO
CHEMBL2022825		investigational	Q92769	HDAC2	3.9	-	-	-	NO	NO
CHEMBL2022826		investigational	Q92769	HDAC2	45.2	-	-	-	NO	NO
CHEMBL2022827		investigational	Q92769	HDAC2	46.6	-	-	-	NO	NO
CHEMBL2022828		investigational	Q92769	HDAC2	48.1	-	-	-	NO	NO
CHEMBL2022829		investigational	Q92769	HDAC2	5.2	-	-	-	NO	NO
CHEMBL2022830		investigational	Q92769	HDAC2	45.5	-	-	-	NO	NO
CHEMBL2022831		investigational	Q92769	HDAC2	48.5	-	-	-	NO	NO
CHEMBL2022832		investigational	Q92769	HDAC2	40.3	-	-	-	NO	NO
CHEMBL2022833		investigational	Q92769	HDAC2	39.6	-	-	-	NO	NO
CHEMBL2022834		investigational	Q92769	HDAC2	43.6	-	-	-	NO	NO
CHEMBL2023489		investigational	P16234	PDGFRA	3	-	-	-	NO	NO	NIP
CHEMBL2023823		investigational	Q99720	SIGMAR1	3.2	-	-	-	NO	NO	VIP
CHEMBL2023824		investigational	Q99720	SIGMAR1	2.9	-	-	-	NO	NO	VIP
CHEMBL2023825		investigational	Q99720	SIGMAR1	0.27	-	-	-	NO	NO	VIP
CHEMBL2023826		investigational	Q99720	SIGMAR1	63.3	-	-	-	NO	NO	VIP
CHEMBL2023827		investigational	Q99720	SIGMAR1	12.4	-	-	-	NO	NO	VIP
CHEMBL2023828		investigational	Q99720	SIGMAR1	100	-	-	-	NO	NO	VIP
CHEMBL202721		investigational	P16234	PDGFRA	-	-	-	398.11	YES	NO	NIP
CHEMBL202919		investigational	P16234	PDGFRA	5	-	-	-	NO	NO	NIP
CHEMBL20302		investigational	Q99720	SIGMAR1	-	-	-	9.26667	NO	NO	VIP
CHEMBL203227		investigational	P16234	PDGFRA	5.8	-	-	-	NO	NO	NIP
CHEMBL203279		investigational	P16234	PDGFRA	6	-	-	-	NO	NO	NIP
CHEMBL20337		investigational	Q99720	SIGMAR1	-	-	-	16.4	NO	NO	VIP
CHEMBL20348		investigational	Q99720	SIGMAR1	-	-	-	0.29	NO	NO	VIP
CHEMBL20355		investigational	Q99720	SIGMAR1	-	-	-	48.2	NO	NO	VIP
CHEMBL20377		investigational	Q99720	SIGMAR1	-	-	-	1.468	NO	NO	VIP
CHEMBL204120		investigational	P16234	PDGFRA	15	-	-	-	NO	NO	NIP
CHEMBL204225		investigational	P16234	PDGFRA	9	-	-	-	NO	NO	NIP
CHEMBL204409		investigational	P16234	PDGFRA	46	-	-	-	NO	NO	NIP
CHEMBL2047618		investigational	Q92769	HDAC2	570	-	-	-	NO	NO
CHEMBL2047619		investigational	Q92769	HDAC2	550	-	-	-	NO	NO
CHEMBL2048144		investigational	P19784	CSNK2A2	190	-	-	-	NO	NO
CHEMBL2048746		investigational	Q92769	HDAC2	4	-	-	-	NO	NO
CHEMBL2048749		investigational	Q92769	HDAC2	361.8	-	-	-	NO	NO
CHEMBL2048750		investigational	Q92769	HDAC2	2.3	-	-	-	NO	NO
CHEMBL2048751		investigational	Q92769	HDAC2	199.4	-	-	-	NO	NO
CHEMBL2048752		investigational	Q92769	HDAC2	189.3	-	-	-	NO	NO
CHEMBL2048755		investigational	Q92769	HDAC2	381.1	-	-	-	NO	NO
CHEMBL205089		investigational	P16234	PDGFRA	7	-	-	-	NO	NO	NIP
CHEMBL20517		investigational	Q99720	SIGMAR1	-	-	-	1.3	NO	NO	VIP
CHEMBL20537		investigational	Q99720	SIGMAR1	-	-	-	19.4	NO	NO	VIP
CHEMBL205372		investigational	P16234	PDGFRA	28	-	-	-	NO	NO	NIP
CHEMBL205674		investigational	P16234	PDGFRA	40	-	-	-	NO	NO	NIP
CHEMBL2057820		investigational	Q92769	HDAC2	660	-	-	-	NO	NO
CHEMBL2057821		investigational	Q92769	HDAC2	350	-	-	-	NO	NO
CHEMBL2057822		investigational	Q92769	HDAC2	650	-	-	-	NO	NO
CHEMBL2057823		investigational	Q92769	HDAC2	210	-	-	-	NO	NO
CHEMBL2057824		investigational	Q92769	HDAC2	400	-	-	-	NO	NO
CHEMBL2057827		investigational	Q92769	HDAC2	830	-	-	-	NO	NO
CHEMBL2057828		investigational	Q92769	HDAC2	750	-	-	-	NO	NO
CHEMBL205953		investigational	P16234	PDGFRA	12	-	-	-	NO	NO	NIP
CHEMBL206257		investigational	P12268	IMPDH2	408	-	-	-	NO	NO	VIP
CHEMBL20626		investigational	Q99720	SIGMAR1	-	-	-	26.45	NO	NO	VIP
CHEMBL2063396		investigational	Q92769	HDAC2	-	-	-	33	NO	NO
CHEMBL2063898		investigational	Q16581	C3AR1	50.12	194.98	-	-	NO	NO
CHEMBL2064011		investigational	Q16581	C3AR1	23.44	1000	-	-	NO	NO
CHEMBL2064012		investigational	Q16581	C3AR1	10.96	169.82	-	-	NO	NO
CHEMBL2064013		investigational	Q16581	C3AR1	1.862	676.08	-	-	NO	NO
CHEMBL2064014		investigational	Q16581	C3AR1	5.012	338.84	-	-	NO	NO
CHEMBL2064015		investigational	Q16581	C3AR1	7.762	707.95	-	-	NO	NO
CHEMBL2064016		investigational	Q16581	C3AR1	9.12	409.725	-	-	NO	NO
CHEMBL2064017		investigational	Q16581	C3AR1	4.571	277.925	-	-	NO	NO
CHEMBL2064018		investigational	Q16581	C3AR1	15.49	223.87	-	-	NO	NO
CHEMBL2064019		investigational	Q16581	C3AR1	26.3	348.085	-	-	NO	NO
CHEMBL2064020		investigational	Q16581	C3AR1	63.1	147.91	-	-	NO	NO
CHEMBL2064021		investigational	Q16581	C3AR1	12.3	81.28	-	-	NO	NO
CHEMBL2064198		investigational	Q99720	SIGMAR1	-	-	-	2.1	NO	NO	VIP
CHEMBL2064202		investigational	Q99720	SIGMAR1	-	-	-	4.5	NO	NO	VIP
CHEMBL2064628		investigational	Q9P0L2	MARK1	115	-	-	-	NO	NO
CHEMBL206815	APRATASTAT	phase 2	Q13443	ADAM9	85	-	-	-	NO	NO
CHEMBL206886		investigational	P12268	IMPDH2	84	-	-	-	NO	NO	VIP
CHEMBL20700		investigational	Q99720	SIGMAR1	-	-	-	3.4	NO	NO	VIP
CHEMBL2071201		investigational	P16234	PDGFRA	1	-	-	-	NO	NO	NIP
CHEMBL207262		investigational	P12268	IMPDH2	524	-	-	-	NO	NO	VIP
CHEMBL20730	VESAMICOL	investigational	Q99720	SIGMAR1	-	-	-	26	NO	NO	VIP
CHEMBL207501		investigational	P12268	IMPDH2	343	-	-	-	NO	NO	VIP
CHEMBL207502		investigational	P12268	IMPDH2	419	-	-	-	NO	NO	VIP
CHEMBL207612		investigational	P12268	IMPDH2	637	-	-	-	NO	NO	VIP
CHEMBL207621		investigational	P12268	IMPDH2	456	-	-	-	NO	NO	VIP
CHEMBL20768		investigational	Q99720	SIGMAR1	-	-	-	5.1	NO	NO	VIP
CHEMBL208009		investigational	Q9UHI8	ADAMTS1	-	-	-	776	NO	NO
CHEMBL20804		investigational	Q99720	SIGMAR1	-	-	-	37.35	NO	NO	VIP
CHEMBL20807		investigational	Q99720	SIGMAR1	-	-	-	18.05	NO	NO	VIP
CHEMBL208219		investigational	P12268	IMPDH2	128	-	-	-	NO	NO	VIP
CHEMBL208261		investigational	P12268	IMPDH2	586	-	-	-	NO	NO	VIP
CHEMBL208586		investigational	Q9Y5Y6	ST14	-	-	-	130	NO	NO
CHEMBL2086397		investigational	P16234	PDGFRA	55	-	-	-	NO	NO	NIP
CHEMBL2086421		investigational	P05981	HPN	-	-	-	1.1	NO	NO
CHEMBL2086421		investigational	Q9Y5Y6	ST14	-	-	-	0.011	NO	NO
CHEMBL2086744		investigational	P16234	PDGFRA	13	-	-	-	NO	NO	NIP
CHEMBL2086746		investigational	P16234	PDGFRA	844	-	-	-	NO	NO	NIP
CHEMBL2086747		investigational	P16234	PDGFRA	614	-	-	-	NO	NO	NIP
CHEMBL2086749		investigational	P16234	PDGFRA	17	-	-	-	NO	NO	NIP
CHEMBL2086750		investigational	P16234	PDGFRA	431	-	-	-	NO	NO	NIP
CHEMBL2086751		investigational	P16234	PDGFRA	6	-	-	-	NO	NO	NIP
CHEMBL2086752		investigational	P16234	PDGFRA	10	-	-	-	NO	NO	NIP
CHEMBL2086753		investigational	P16234	PDGFRA	3	-	-	-	NO	NO	NIP
CHEMBL2086754		investigational	P16234	PDGFRA	5	-	-	-	NO	NO	NIP
CHEMBL2086755		investigational	P16234	PDGFRA	7	-	-	-	NO	NO	NIP
CHEMBL2086756		investigational	P16234	PDGFRA	7	-	-	-	NO	NO	NIP
CHEMBL2086757		investigational	P16234	PDGFRA	6	-	-	-	NO	NO	NIP
CHEMBL2086758		investigational	P16234	PDGFRA	20	-	-	-	NO	NO	NIP
CHEMBL2086759		investigational	P16234	PDGFRA	6	-	-	-	NO	NO	NIP
CHEMBL2086760		investigational	P16234	PDGFRA	3	-	-	-	NO	NO	NIP
CHEMBL2087023		investigational	P19784	CSNK2A2	28.5	-	-	-	NO	NO
CHEMBL2087025		investigational	P19784	CSNK2A2	63	-	-	-	NO	NO
CHEMBL2087167		investigational	P16234	PDGFRA	2	-	-	-	NO	NO	NIP
CHEMBL2087168		investigational	P16234	PDGFRA	3	-	-	-	NO	NO	NIP
CHEMBL2087169		investigational	P16234	PDGFRA	5	-	-	-	NO	NO	NIP
CHEMBL208748		investigational	P12268	IMPDH2	289	-	-	-	NO	NO	VIP
CHEMBL2089122		investigational	Q9Y5Y6	ST14	-	-	-	9.5	NO	NO
CHEMBL2089123		investigational	Q9Y5Y6	ST14	-	-	-	0.088	NO	NO
CHEMBL2089124		investigational	Q9Y5Y6	ST14	-	-	-	1.4	NO	NO
CHEMBL2089125		investigational	Q9Y5Y6	ST14	-	-	-	457	NO	NO
CHEMBL2089154		investigational	Q9Y5Y6	ST14	-	-	-	4.6	NO	NO
CHEMBL208921		investigational	P20839	IMPDH1	37	-	-	-	NO	NO	NIP
CHEMBL208921		investigational	P12268	IMPDH2	13	-	-	-	NO	NO	VIP
CHEMBL209069		investigational	P20839	IMPDH1	38	-	-	-	NO	NO	NIP
CHEMBL209069		investigational	P12268	IMPDH2	23	-	-	-	NO	NO	VIP
CHEMBL2092789		investigational	P23526	AHCY	-	-	-	134	NO	NO
CHEMBL2092790		investigational	P23526	AHCY	-	-	-	110	NO	NO
CHEMBL2092833		investigational	P09884	POLA1	325	-	-	-	NO	NO
CHEMBL2092835		investigational	P09884	POLA1	800	-	-	-	NO	NO
CHEMBL209334		investigational	Q9Y5Y6	ST14	-	-	-	400	NO	NO
CHEMBL2093874		investigational	Q99720	SIGMAR1	3.09	-	-	-	NO	NO	VIP
CHEMBL2093875		investigational	Q99720	SIGMAR1	338.84	-	-	-	NO	NO	VIP
CHEMBL2093876		investigational	Q99720	SIGMAR1	446.68	-	-	-	NO	NO	VIP
CHEMBL2093895		investigational	Q99720	SIGMAR1	9	-	-	-	NO	NO	VIP
CHEMBL2093907		investigational	Q99720	SIGMAR1	299	-	-	-	NO	NO	VIP
CHEMBL209586		investigational	Q9Y5Y6	ST14	-	-	-	240	NO	NO
CHEMBL209723		investigational	P12268	IMPDH2	254	-	-	-	NO	NO	VIP
CHEMBL20976		investigational	Q99720	SIGMAR1	-	-	-	7	NO	NO	VIP
CHEMBL209794		investigational	Q9Y5Y6	ST14	-	-	-	38	NO	NO
CHEMBL209821	NALUZOTAN	phase 3	Q99720	SIGMAR1	-	-	-	100	NO	NO	VIP
CHEMBL209841		investigational	Q9Y5Y6	ST14	-	-	-	690	NO	NO
CHEMBL209910		investigational	Q9Y5Y6	ST14	-	-	-	65	NO	NO
CHEMBL209963		investigational	Q9Y5Y6	ST14	-	-	-	96	NO	NO
CHEMBL210189		investigational	Q9Y5Y6	ST14	-	-	-	120	NO	NO
CHEMBL21023		investigational	Q99720	SIGMAR1	-	-	-	11.7	NO	NO	VIP
CHEMBL210244		investigational	Q9Y5Y6	ST14	-	-	-	57	NO	NO
CHEMBL210386		investigational	Q9Y5Y6	ST14	-	-	-	330	NO	NO
CHEMBL2103863	ABEXINOSTAT	phase 3	Q92769	HDAC2	-	-	-	19.5	NO	NO
CHEMBL2104298	EPROBEMIDE	investigational	Q99720	SIGMAR1	-	-	-	100	NO	NO	VIP
CHEMBL2104298	EPROBEMIDE	investigational	Q5BJF2	TMEM97	-	-	-	200	NO	NO	VIP
CHEMBL210515		investigational	P12268	IMPDH2	785	-	-	-	NO	NO	VIP
CHEMBL2105667	ORVEPITANT	phase 2	Q99720	SIGMAR1	-	-	-	940	NO	NO	VIP
CHEMBL2105763	QUISINOSTAT	phase 2	Q92769	HDAC2	0.33	-	-	15.53	NO	NO
CHEMBL2107687	VALETHAMATE BROMIDE	investigational	Q99720	SIGMAR1	475	-	-	200	NO	NO	VIP
CHEMBL210771		investigational	Q9Y5Y6	ST14	1000	-	-	46	NO	NO
CHEMBL210815		investigational	Q9Y5Y6	ST14	-	-	-	160	NO	NO
CHEMBL210909		investigational	P12268	IMPDH2	132	-	-	-	NO	NO	VIP
CHEMBL210910		investigational	P12268	IMPDH2	96	-	-	-	NO	NO	VIP
CHEMBL211023		investigational	P12268	IMPDH2	86	-	-	-	NO	NO	VIP
CHEMBL211086		investigational	Q9Y5Y6	ST14	-	-	-	89	NO	NO
CHEMBL2111684		investigational	Q99720	SIGMAR1	-	-	-	9.4	NO	NO	VIP
CHEMBL2111685		investigational	Q99720	SIGMAR1	-	-	-	29.65	NO	NO	VIP
CHEMBL2111686		investigational	Q99720	SIGMAR1	-	-	-	762.3	NO	NO	VIP
CHEMBL211209		investigational	Q9Y5Y6	ST14	-	-	-	26	NO	NO
CHEMBL2112760		investigational	Q99720	SIGMAR1	897	-	-	-	NO	NO	VIP
CHEMBL2112938		investigational	Q99720	SIGMAR1	-	-	-	21.66	NO	NO	VIP
CHEMBL2112939		investigational	Q99720	SIGMAR1	-	-	-	62.06	NO	NO	VIP
CHEMBL2113111		investigational	P43005	SLC1A1	300	-	-	-	NO	NO
CHEMBL2113112		investigational	P43005	SLC1A1	140	-	-	-	NO	NO
CHEMBL2113113		investigational	P43005	SLC1A1	600	-	-	-	NO	NO
CHEMBL2113115		investigational	P43005	SLC1A1	50	-	-	-	NO	NO
CHEMBL2113116		investigational	P43005	SLC1A1	200	-	-	-	NO	NO
CHEMBL2113117		investigational	P43005	SLC1A1	650	-	-	-	NO	NO
CHEMBL2113118		investigational	P43005	SLC1A1	450	-	-	-	NO	NO
CHEMBL2113122		investigational	P43005	SLC1A1	500	-	-	-	NO	NO
CHEMBL2113123		investigational	P43005	SLC1A1	600	-	-	-	NO	NO
CHEMBL2113126		investigational	P43005	SLC1A1	850	-	-	-	NO	NO
CHEMBL211367		investigational	Q9Y5Y6	ST14	-	-	-	61	NO	NO
CHEMBL2113673		investigational	P29371	TACR3	-	-	-	1.8	NO	NO
CHEMBL2113676		investigational	P29371	TACR3	-	-	-	8.6	NO	NO
CHEMBL2113677		investigational	P29371	TACR3	-	-	-	6.3	NO	NO
CHEMBL2113678		investigational	P29371	TACR3	-	-	-	5.7	NO	NO
CHEMBL2113679		investigational	P29371	TACR3	-	-	-	4.7	NO	NO
CHEMBL2113680		investigational	P29371	TACR3	-	-	-	2	NO	NO
CHEMBL2113681		investigational	P29371	TACR3	-	-	-	6.8	NO	NO
CHEMBL2113682		investigational	P29371	TACR3	-	-	-	10.7	NO	NO
CHEMBL2113683		investigational	P29371	TACR3	-	-	-	15.9	NO	NO
CHEMBL2113684		investigational	P29371	TACR3	-	-	-	37.2	NO	NO
CHEMBL211401		investigational	Q9Y5Y6	ST14	-	-	-	28	NO	NO
CHEMBL2115031		investigational	P23526	AHCY	180	-	-	-	NO	NO
CHEMBL2115462		investigational	P23526	AHCY	8	-	-	-	NO	NO
CHEMBL211549		investigational	Q9Y5Y6	ST14	-	-	-	690	NO	NO
CHEMBL21156		investigational	Q9UHD2	TBK1	-	-	-	199.53	NO	NO
CHEMBL211625		investigational	Q92769	HDAC2	500	-	-	-	NO	NO
CHEMBL211659		investigational	Q9Y5Y6	ST14	-	-	-	42	NO	NO
CHEMBL211754		investigational	Q9Y5Y6	ST14	-	-	-	84	NO	NO
CHEMBL211794		investigational	Q9Y5Y6	ST14	-	-	-	730	NO	NO
CHEMBL211811		investigational	Q9Y5Y6	ST14	-	-	-	82	NO	NO
CHEMBL211939		investigational	Q9Y5Y6	ST14	-	-	-	110	NO	NO
CHEMBL212014		investigational	Q9Y5Y6	ST14	-	-	-	3.9	NO	NO
CHEMBL212031		investigational	Q9Y5Y6	ST14	-	-	-	140	NO	NO
CHEMBL212170		investigational	P12268	IMPDH2	499	-	-	-	NO	NO	VIP
CHEMBL212199		investigational	P12268	IMPDH2	498	-	-	-	NO	NO	VIP
CHEMBL212209		investigational	Q9Y5Y6	ST14	-	-	-	61	NO	NO
CHEMBL212271		investigational	Q9Y5Y6	ST14	-	-	-	210	NO	NO
CHEMBL212310		investigational	Q9Y5Y6	ST14	-	-	-	72	NO	NO
CHEMBL212538		investigational	Q9Y5Y6	ST14	-	-	-	100	NO	NO
CHEMBL212577		investigational	Q9Y5Y6	ST14	-	-	-	75	NO	NO
CHEMBL212616		investigational	Q9Y5Y6	ST14	-	-	-	170	NO	NO
CHEMBL212620		investigational	P12268	IMPDH2	68	-	-	-	NO	NO	VIP
CHEMBL2132717		investigational	Q92769	HDAC2	560	-	-	-	NO	NO
CHEMBL2132936		investigational	O60885	BRD4	46.78571429	-	-	-	NO	NO	VIP
CHEMBL2148120		investigational	P16234	PDGFRA	-	-	7.7	-	NO	NO	NIP
CHEMBL215152	AZD-1152-HQPA	investigational	P16234	PDGFRA	-	-	38	251.19	NO	NO	NIP
CHEMBL215311		investigational	P20839	IMPDH1	-	-	-	87	NO	NO	NIP
CHEMBL215311		investigational	P12268	IMPDH2	-	-	-	60	NO	NO	VIP
CHEMBL2153434		investigational	O60885	BRD4	339.23	440	19	-	NO	NO	VIP
CHEMBL2158347		investigational	P35414	APLNR	700	-	-	-	NO	NO
CHEMBL2158704		investigational	Q99720	SIGMAR1	-	-	-	392	NO	NO	VIP
CHEMBL216641		investigational	Q92769	HDAC2	4	-	-	-	NO	NO
CHEMBL2169891		investigational	Q99720	SIGMAR1	-	-	-	16.1	NO	NO	VIP
CHEMBL2170018		investigational	Q92769	HDAC2	370	-	-	-	NO	NO
CHEMBL2170019		investigational	Q92769	HDAC2	300	-	-	-	NO	NO
CHEMBL2170046		investigational	Q99720	SIGMAR1	-	-	-	83.4	NO	NO	VIP
CHEMBL2170048		investigational	Q99720	SIGMAR1	-	-	-	99.1	NO	NO	VIP
CHEMBL2170049		investigational	Q99720	SIGMAR1	-	-	-	65	NO	NO	VIP
CHEMBL2170050		investigational	Q99720	SIGMAR1	-	-	-	296	NO	NO	VIP
CHEMBL2170051		investigational	Q99720	SIGMAR1	-	-	-	14.2	NO	NO	VIP
CHEMBL2170052		investigational	Q99720	SIGMAR1	-	-	-	80.8	NO	NO	VIP
CHEMBL2170053		investigational	Q99720	SIGMAR1	-	-	-	39.2	NO	NO	VIP
CHEMBL2170054		investigational	Q99720	SIGMAR1	-	-	-	9.75	NO	NO	VIP
CHEMBL2170055		investigational	Q99720	SIGMAR1	-	-	-	9.4	NO	NO	VIP
CHEMBL2170056		investigational	Q99720	SIGMAR1	-	-	-	741	NO	NO	VIP
CHEMBL2170059		investigational	Q99720	SIGMAR1	-	-	-	180	NO	NO	VIP
CHEMBL2170060		investigational	Q99720	SIGMAR1	-	-	-	17.8	NO	NO	VIP
CHEMBL2170061		investigational	Q99720	SIGMAR1	-	-	-	44	NO	NO	VIP
CHEMBL2170062		investigational	Q99720	SIGMAR1	-	-	-	17	NO	NO	VIP
CHEMBL2170063		investigational	Q99720	SIGMAR1	-	-	-	33.3	NO	NO	VIP
CHEMBL2170064		investigational	Q99720	SIGMAR1	-	-	-	139	NO	NO	VIP
CHEMBL2170066		investigational	Q99720	SIGMAR1	-	-	-	23.1	NO	NO	VIP
CHEMBL2170067		investigational	Q99720	SIGMAR1	-	-	-	10	NO	NO	VIP
CHEMBL2170068		investigational	Q99720	SIGMAR1	-	-	-	9.9	NO	NO	VIP
CHEMBL2170069		investigational	Q99720	SIGMAR1	-	-	-	47	NO	NO	VIP
CHEMBL2170070		investigational	Q99720	SIGMAR1	-	-	-	33.8	NO	NO	VIP
CHEMBL2170071		investigational	Q99720	SIGMAR1	-	-	-	9.9	NO	NO	VIP
CHEMBL2170072		investigational	Q99720	SIGMAR1	-	-	-	11.7	NO	NO	VIP
CHEMBL2170074		investigational	Q99720	SIGMAR1	-	-	-	854	NO	NO	VIP
CHEMBL2170075		investigational	Q99720	SIGMAR1	-	-	-	17.6	NO	NO	VIP
CHEMBL2170076		investigational	Q99720	SIGMAR1	-	-	-	10.2	NO	NO	VIP
CHEMBL2170203		investigational	Q99720	SIGMAR1	-	-	-	14.8	NO	NO	VIP
CHEMBL2170204		investigational	Q99720	SIGMAR1	-	-	-	17.2	NO	NO	VIP
CHEMBL2170205		investigational	Q99720	SIGMAR1	-	-	-	24	NO	NO	VIP
CHEMBL2170206		investigational	Q99720	SIGMAR1	-	-	-	8.2	NO	NO	VIP
CHEMBL2170207		investigational	Q99720	SIGMAR1	-	-	-	36.8	NO	NO	VIP
CHEMBL2170208		investigational	Q99720	SIGMAR1	-	-	-	879	NO	NO	VIP
CHEMBL2170209		investigational	Q99720	SIGMAR1	-	-	-	128	NO	NO	VIP
CHEMBL2170210		investigational	Q99720	SIGMAR1	-	-	-	233	NO	NO	VIP
CHEMBL2170211		investigational	Q99720	SIGMAR1	-	-	-	8.9	NO	NO	VIP
CHEMBL2170212		investigational	Q99720	SIGMAR1	-	-	-	8.6	NO	NO	VIP
CHEMBL2170213		investigational	Q99720	SIGMAR1	-	-	-	7.2	NO	NO	VIP
CHEMBL2170214		investigational	Q99720	SIGMAR1	-	-	-	172	NO	NO	VIP
CHEMBL2170215		investigational	Q99720	SIGMAR1	-	-	-	224	NO	NO	VIP
CHEMBL2170216		investigational	Q99720	SIGMAR1	-	-	-	18.9	NO	NO	VIP
CHEMBL2170217		investigational	Q99720	SIGMAR1	-	-	-	10.4	NO	NO	VIP
CHEMBL2170218		investigational	Q99720	SIGMAR1	-	-	-	13.3	NO	NO	VIP
CHEMBL2170219		investigational	Q99720	SIGMAR1	-	-	-	9.6	NO	NO	VIP
CHEMBL2170220		investigational	Q99720	SIGMAR1	-	-	-	16.5	NO	NO	VIP
CHEMBL2170221		investigational	Q99720	SIGMAR1	-	-	-	13.3	NO	NO	VIP
CHEMBL2170222		investigational	Q99720	SIGMAR1	-	-	-	6.9	NO	NO	VIP
CHEMBL2170223		investigational	Q99720	SIGMAR1	-	-	-	7.1	NO	NO	VIP
CHEMBL2170224		investigational	Q99720	SIGMAR1	-	-	-	26	NO	NO	VIP
CHEMBL2170225		investigational	Q99720	SIGMAR1	-	-	-	10.8	NO	NO	VIP
CHEMBL2170226		investigational	Q99720	SIGMAR1	-	-	-	5.2	NO	NO	VIP
CHEMBL2170227		investigational	Q99720	SIGMAR1	-	-	-	5.5	NO	NO	VIP
CHEMBL2170228		investigational	Q99720	SIGMAR1	-	-	-	9.4	NO	NO	VIP
CHEMBL2170229		investigational	Q99720	SIGMAR1	-	-	-	8.4	NO	NO	VIP
CHEMBL2170230		investigational	Q99720	SIGMAR1	-	-	-	16	NO	NO	VIP
CHEMBL2170231		investigational	Q99720	SIGMAR1	-	-	-	11.1	NO	NO	VIP
CHEMBL2170232		investigational	Q99720	SIGMAR1	-	-	-	44	NO	NO	VIP
CHEMBL2170233		investigational	Q99720	SIGMAR1	-	-	-	14.8	NO	NO	VIP
CHEMBL2170234		investigational	Q99720	SIGMAR1	-	-	-	9.9	NO	NO	VIP
CHEMBL2170235		investigational	Q99720	SIGMAR1	-	-	-	8.5	NO	NO	VIP
CHEMBL2170236		investigational	Q99720	SIGMAR1	-	-	-	294	NO	NO	VIP
CHEMBL2170237		investigational	Q99720	SIGMAR1	-	-	-	8.2	NO	NO	VIP
CHEMBL2170238		investigational	Q99720	SIGMAR1	-	-	-	15.7	NO	NO	VIP
CHEMBL2170239		investigational	Q99720	SIGMAR1	-	-	-	16.7	NO	NO	VIP
CHEMBL217406	NEUROKININ A	investigational	P29371	TACR3	45	53	-	-	NO	NO
CHEMBL217651		investigational	Q92769	HDAC2	170	-	-	-	NO	NO
CHEMBL2177300		investigational	O60885	BRD4	114.3000143	-	13.7	-	NO	NO	VIP
CHEMBL2177582		investigational	Q92769	HDAC2	220	-	-	-	NO	NO
CHEMBL2177587		investigational	Q92769	HDAC2	250	-	-	-	NO	NO
CHEMBL2177588		investigational	Q92769	HDAC2	270	-	-	-	NO	NO
CHEMBL2179378		investigational	O60885	BRD4	880	-	-	-	NO	NO	VIP
CHEMBL2179379		investigational	O60885	BRD4	880	-	-	-	NO	NO	VIP
CHEMBL2179385		investigational	O60885	BRD4	180	-	-	-	NO	NO	VIP
CHEMBL2179386		investigational	O60885	BRD4	220	-	-	-	NO	NO	VIP
CHEMBL2179387		investigational	O60885	BRD4	600	-	136	-	NO	NO	VIP
CHEMBL2179388		investigational	O60885	BRD4	360	-	-	-	NO	NO	VIP
CHEMBL2179389		investigational	O60885	BRD4	390	-	-	-	NO	NO	VIP
CHEMBL2179390		investigational	O60885	BRD4	470	-	-	-	NO	NO	VIP
CHEMBL2179391		investigational	O60885	BRD4	730	-	-	-	NO	NO	VIP
CHEMBL2180604	TAK-593	phase 1	P16234	PDGFRA	4.3	-	-	-	NO	NO	NIP
CHEMBL2181703		investigational	O60885	BRD4	1000	-	-	-	NO	NO	VIP
CHEMBL2181719		investigational	O60885	BRD4	1000	-	-	-	NO	NO	VIP
CHEMBL2181721		investigational	O60885	BRD4	585	-	-	-	NO	NO	VIP
CHEMBL218321		investigational	P29371	TACR3	12	-	-	-	NO	NO
CHEMBL218421		investigational	P29371	TACR3	4.1	-	-	-	NO	NO
CHEMBL218422		investigational	P29371	TACR3	430	-	-	-	NO	NO
CHEMBL218639		investigational	P29371	TACR3	5.8	-	-	-	NO	NO
CHEMBL218694		investigational	P29371	TACR3	39	-	-	-	NO	NO
CHEMBL218695		investigational	P29371	TACR3	53	-	-	-	NO	NO
CHEMBL218717		investigational	P29371	TACR3	32	-	-	-	NO	NO
CHEMBL219162		investigational	P29371	TACR3	17.825	-	-	-	NO	NO
CHEMBL219330		investigational	P29371	TACR3	7.4	-	-	-	NO	NO
CHEMBL2203434		investigational	P16234	PDGFRA	6.2	-	2.3	-	NO	NO	NIP
CHEMBL2203549		investigational	Q99720	SIGMAR1	-	-	-	2.1	NO	NO	VIP
CHEMBL2203703		investigational	P29371	TACR3	-	-	-	2.9	NO	NO
CHEMBL2203704		investigational	P29371	TACR3	-	-	16.22	1.7	NO	NO
CHEMBL2203705		investigational	P29371	TACR3	-	-	-	1.5	NO	NO
CHEMBL2203706		investigational	P29371	TACR3	-	-	120.23	11.9	NO	NO
CHEMBL2203707		investigational	P29371	TACR3	-	-	-	1.2	NO	NO
CHEMBL2203708		investigational	P29371	TACR3	-	-	123.03	2.4	NO	NO
CHEMBL2203709		investigational	P29371	TACR3	-	-	97.72	3.5	NO	NO
CHEMBL2204343		investigational	Q99720	SIGMAR1	-	-	-	3.4	NO	NO	VIP
CHEMBL2204532		investigational	P16234	PDGFRA	43	-	-	-	NO	NO	NIP
CHEMBL2204668		investigational	Q99720	SIGMAR1	5.2	-	-	-	NO	NO	VIP
CHEMBL2204672		investigational	Q99720	SIGMAR1	2.9	-	-	-	NO	NO	VIP
CHEMBL2204675		investigational	Q99720	SIGMAR1	48.1	-	-	-	NO	NO	VIP
CHEMBL2204677		investigational	Q99720	SIGMAR1	36.1	-	-	-	NO	NO	VIP
CHEMBL2204678		investigational	Q99720	SIGMAR1	42	-	-	-	NO	NO	VIP
CHEMBL2204679		investigational	Q99720	SIGMAR1	12.3	-	-	-	NO	NO	VIP
CHEMBL220581		investigational	P29371	TACR3	60	-	-	-	NO	NO
CHEMBL2206277		investigational	P16234	PDGFRA	9.2	-	2.5	-	NO	NO	NIP
CHEMBL2206278		investigational	P16234	PDGFRA	7.7	-	1.3	-	NO	NO	NIP
CHEMBL2206666		investigational	P16234	PDGFRA	13	-	-	-	NO	NO	NIP
CHEMBL2207178		investigational	Q9UHD2	TBK1	22	-	-	-	NO	NO
CHEMBL2207179		investigational	Q9UHD2	TBK1	560	-	-	-	NO	NO
CHEMBL2207180		investigational	Q9UHD2	TBK1	8	-	-	-	NO	NO
CHEMBL2207181		investigational	Q9UHD2	TBK1	2	-	-	-	NO	NO
CHEMBL2207183		investigational	Q9UHD2	TBK1	430	-	-	-	NO	NO
CHEMBL2207184		investigational	Q9UHD2	TBK1	63	-	-	-	NO	NO
CHEMBL2207187		investigational	Q9UHD2	TBK1	8	-	-	-	NO	NO
CHEMBL2207188		investigational	Q9UHD2	TBK1	110	-	-	-	NO	NO
CHEMBL2207189		investigational	Q9UHD2	TBK1	820	-	-	-	NO	NO
CHEMBL2207192		investigational	Q9UHD2	TBK1	11	-	-	-	NO	NO
CHEMBL2207193		investigational	Q9UHD2	TBK1	28	-	-	-	NO	NO
CHEMBL2207194		investigational	Q9UHD2	TBK1	3	-	-	-	NO	NO
CHEMBL2207195		investigational	Q9UHD2	TBK1	2	-	-	-	NO	NO
CHEMBL2207196		investigational	Q9UHD2	TBK1	6	-	-	-	NO	NO
CHEMBL2207197		investigational	Q9UHD2	TBK1	8	-	-	-	NO	NO
CHEMBL2207198		investigational	Q9UHD2	TBK1	6	-	-	-	NO	NO
CHEMBL2207199		investigational	Q9UHD2	TBK1	3	-	-	-	NO	NO
CHEMBL2207200		investigational	Q9UHD2	TBK1	13	-	-	-	NO	NO
CHEMBL2207201		investigational	Q9UHD2	TBK1	15	-	-	-	NO	NO
CHEMBL2207202		investigational	Q9UHD2	TBK1	9	-	-	-	NO	NO
CHEMBL2207204		investigational	Q9UHD2	TBK1	7	-	-	-	NO	NO
CHEMBL2207205		investigational	Q9UHD2	TBK1	16	-	-	-	NO	NO
CHEMBL2207206		investigational	Q9UHD2	TBK1	7	-	-	-	NO	NO
CHEMBL2207208		investigational	Q9UHD2	TBK1	8	-	-	-	NO	NO
CHEMBL2207209		investigational	Q9UHD2	TBK1	4	-	-	-	NO	NO
CHEMBL2207210		investigational	Q9UHD2	TBK1	7	-	-	-	NO	NO
CHEMBL2207211		investigational	Q9UHD2	TBK1	10	-	-	-	NO	NO
CHEMBL2207212		investigational	Q9UHD2	TBK1	2	-	-	-	NO	NO
CHEMBL2207213		investigational	Q9UHD2	TBK1	4	-	-	-	NO	NO
CHEMBL2207214		investigational	Q9UHD2	TBK1	2	-	-	-	NO	NO
CHEMBL2207215		investigational	Q9UHD2	TBK1	9	-	-	-	NO	NO
CHEMBL2207216		investigational	Q9UHD2	TBK1	7	-	-	-	NO	NO
CHEMBL2207217		investigational	Q9UHD2	TBK1	6	-	-	-	NO	NO
CHEMBL2207218		investigational	Q9UHD2	TBK1	9	-	-	-	NO	NO
CHEMBL2207219		investigational	Q9UHD2	TBK1	60	-	-	-	NO	NO
CHEMBL2207220		investigational	Q9UHD2	TBK1	450	-	-	-	NO	NO
CHEMBL220803		investigational	P29371	TACR3	5.8	-	-	-	NO	NO
CHEMBL2208034		investigational	P16234	PDGFRA	546.7	-	-	-	NO	NO	NIP
CHEMBL220857		investigational	P29371	TACR3	91	-	-	-	NO	NO
CHEMBL220907		investigational	P29371	TACR3	210	-	-	-	NO	NO
CHEMBL220940	THYMIDINE TRIPHOSPHATE	investigational	P09884	POLA1	1000	-	-	-	NO	NO
CHEMBL220963		investigational	P29371	TACR3	3.3	-	-	-	NO	NO
CHEMBL221016		investigational	P29371	TACR3	7.4	-	-	-	NO	NO
CHEMBL221070		investigational	P29371	TACR3	33	-	-	-	NO	NO
CHEMBL221077		investigational	P29371	TACR3	160	-	-	-	NO	NO
CHEMBL221094		investigational	P29371	TACR3	38	-	-	-	NO	NO
CHEMBL221145		investigational	P29371	TACR3	28	-	-	-	NO	NO
CHEMBL221197		investigational	P29371	TACR3	16	-	-	-	NO	NO
CHEMBL221237		investigational	P29371	TACR3	2	-	-	-	NO	NO
CHEMBL221238		investigational	P29371	TACR3	1.9	-	-	-	NO	NO
CHEMBL221299		investigational	P29371	TACR3	34	-	-	-	NO	NO
CHEMBL221307		investigational	P29371	TACR3	24	-	-	-	NO	NO
CHEMBL221443		investigational	P29371	TACR3	8.4	-	-	-	NO	NO
CHEMBL221444		investigational	P29371	TACR3	5.7	-	-	-	NO	NO
CHEMBL221445		investigational	P29371	TACR3	3.5	-	-	-	NO	NO
CHEMBL221493		investigational	P29371	TACR3	110	-	-	-	NO	NO
CHEMBL221495		investigational	P29371	TACR3	57	-	-	-	NO	NO
CHEMBL222072		investigational	P29371	TACR3	51	-	-	-	NO	NO
CHEMBL222078		investigational	P29371	TACR3	0.72	-	-	-	NO	NO
CHEMBL22242	REMOXIPRIDE	approved	Q99720	SIGMAR1	-	-	-	55	NO	NO	VIP
CHEMBL223082		investigational	P19784	CSNK2A2	-	-	-	43	NO	NO
CHEMBL223360	LINIFANIB	phase 3	P16234	PDGFRA	15	-	4.2	50.12	YES	NO	NIP
CHEMBL227119		investigational	Q92769	HDAC2	492	-	-	-	NO	NO
CHEMBL227120		investigational	Q92769	HDAC2	647	-	-	-	NO	NO
CHEMBL227126		investigational	Q5BJF2	TMEM97	-	-	-	0.26	NO	NO	VIP
CHEMBL227170		investigational	Q92769	HDAC2	205	-	-	-	NO	NO
CHEMBL228582		investigational	Q16581	C3AR1	794.33	-	-	-	NO	NO
CHEMBL228634		investigational	Q16581	C3AR1	316.23	-	-	-	NO	NO
CHEMBL228691		investigational	P12268	IMPDH2	20	-	-	-	NO	NO	VIP
CHEMBL228694		investigational	P12268	IMPDH2	11	-	-	-	NO	NO	VIP
CHEMBL228847		investigational	Q16581	C3AR1	794.33	-	-	-	NO	NO
CHEMBL228901		investigational	Q16581	C3AR1	794.33	-	-	-	NO	NO
CHEMBL228957		investigational	P12268	IMPDH2	14	-	-	-	NO	NO	VIP
CHEMBL229005		investigational	Q16581	C3AR1	31.62	-	-	-	NO	NO
CHEMBL229006		investigational	Q16581	C3AR1	158.49	125.89	-	-	NO	NO
CHEMBL229008		investigational	P12268	IMPDH2	17	-	-	-	NO	NO	VIP
CHEMBL230034		investigational	Q16581	C3AR1	56.07333333	158.49	-	-	NO	NO
CHEMBL230090		investigational	P12268	IMPDH2	20	-	-	-	NO	NO	VIP
CHEMBL230091		investigational	P12268	IMPDH2	12	-	-	-	NO	NO	VIP
CHEMBL230148		investigational	P12268	IMPDH2	12	-	-	-	NO	NO	VIP
CHEMBL230198		investigational	P12268	IMPDH2	59	-	-	-	NO	NO	VIP
CHEMBL230256		investigational	P12268	IMPDH2	7.9	-	-	-	NO	NO	VIP
CHEMBL2303661		investigational	Q99720	SIGMAR1	2	-	-	2	NO	NO	VIP
CHEMBL2303668		investigational	Q99720	SIGMAR1	-	-	-	11	NO	NO	VIP
CHEMBL230578		investigational	P12268	IMPDH2	17	-	-	-	NO	NO	VIP
CHEMBL230579		investigational	P12268	IMPDH2	23	-	-	-	NO	NO	VIP
CHEMBL230581		investigational	P12268	IMPDH2	22	-	-	-	NO	NO	VIP
CHEMBL230733		investigational	P12268	IMPDH2	53	-	-	-	NO	NO	VIP
CHEMBL230734		investigational	P12268	IMPDH2	11	-	-	-	NO	NO	VIP
CHEMBL230841		investigational	P12268	IMPDH2	29	-	-	-	NO	NO	VIP
CHEMBL23108		investigational	P12268	IMPDH2	220	-	-	-	NO	NO	VIP
CHEMBL2311148		investigational	P29371	TACR3	-	-	0.2	-	NO	NO
CHEMBL2311153		investigational	Q99720	SIGMAR1	-	-	-	4.4	NO	NO	VIP
CHEMBL2311206		investigational	P20839	IMPDH1	-	-	-	520	NO	NO	NIP
CHEMBL2311206		investigational	P12268	IMPDH2	-	-	-	380	NO	NO	VIP
CHEMBL231148		investigational	P12268	IMPDH2	431	-	-	-	NO	NO	VIP
CHEMBL2311806		investigational	P16234	PDGFRA	8.2	-	65	-	NO	NO	NIP
CHEMBL2311807		investigational	P16234	PDGFRA	25.96	-	24	-	NO	NO	NIP
CHEMBL2311808		investigational	P16234	PDGFRA	83.87	-	14	-	NO	NO	NIP
CHEMBL2312167		investigational	Q92769	HDAC2	944	-	-	-	NO	NO
CHEMBL2312168		investigational	Q92769	HDAC2	881	-	-	-	NO	NO
CHEMBL23127		investigational	P12268	IMPDH2	290	-	-	-	NO	NO	VIP
CHEMBL231303		investigational	Q16581	C3AR1	125.89	-	-	-	NO	NO
CHEMBL231404		investigational	Q16581	C3AR1	199.53	-	-	-	NO	NO
CHEMBL231405		investigational	Q16581	C3AR1	79.43	501.19	-	-	NO	NO
CHEMBL2315104		investigational	Q9H773	DCTPP1	240	-	-	-	NO	NO
CHEMBL231660		investigational	P12268	IMPDH2	11	-	-	-	NO	NO	VIP
CHEMBL232031		investigational	Q16581	C3AR1	79.43	-	-	-	NO	NO
CHEMBL2323286		investigational	Q92769	HDAC2	224	-	-	-	NO	NO
CHEMBL2324201		investigational	P14735	IDE	-	-	-	123.733	NO	NO
CHEMBL2324202		investigational	P14735	IDE	-	-	-	515	NO	NO
CHEMBL2324203		investigational	P14735	IDE	-	-	-	97	NO	NO
CHEMBL2324204		investigational	P14735	IDE	-	-	-	138.9	NO	NO
CHEMBL2324205		investigational	P14735	IDE	-	-	-	427.7	NO	NO
CHEMBL2324206		investigational	P14735	IDE	-	-	-	151.7	NO	NO
CHEMBL2324207		investigational	P14735	IDE	-	-	-	146.7	NO	NO
CHEMBL2324209		investigational	P14735	IDE	-	-	-	73.3	NO	NO
CHEMBL2324213		investigational	P14735	IDE	-	-	-	498	NO	NO
CHEMBL2324219		investigational	P14735	IDE	-	-	-	78	NO	NO
CHEMBL2324220		investigational	P14735	IDE	-	-	-	20.8533	NO	NO
CHEMBL233028		investigational	Q16581	C3AR1	630.96	-	-	-	NO	NO
CHEMBL233233		investigational	Q16581	C3AR1	794.33	-	-	-	NO	NO
CHEMBL2332840		investigational	P16234	PDGFRA	223	-	-	-	NO	NO	NIP
CHEMBL2333120		investigational	P16234	PDGFRA	262	-	-	-	NO	NO	NIP
CHEMBL2333126		investigational	P16234	PDGFRA	127	-	-	-	NO	NO	NIP
CHEMBL2333128		investigational	P16234	PDGFRA	54	-	-	-	NO	NO	NIP
CHEMBL2333129		investigational	P16234	PDGFRA	22	-	-	-	NO	NO	NIP
CHEMBL2333339		investigational	Q92769	HDAC2	341	-	-	-	NO	NO
CHEMBL2333340		investigational	Q92769	HDAC2	607	-	-	-	NO	NO
CHEMBL2333341		investigational	Q92769	HDAC2	381	-	-	-	NO	NO
CHEMBL2333342		investigational	Q92769	HDAC2	321	-	-	-	NO	NO
CHEMBL2335143		investigational	O60885	BRD4	382.095	-	435	-	NO	NO	VIP
CHEMBL2335146		investigational	O60885	BRD4	544	-	-	-	NO	NO	VIP
CHEMBL2335147		investigational	O60885	BRD4	386	-	360	-	NO	NO	VIP
CHEMBL2335152		investigational	O60885	BRD4	640	-	-	-	NO	NO	VIP
CHEMBL2335153		investigational	O60885	BRD4	371.27	-	-	-	NO	NO	VIP
CHEMBL2335154		investigational	O60885	BRD4	381.095	-	390	-	NO	NO	VIP
CHEMBL2335155		investigational	O60885	BRD4	189.765	-	-	-	NO	NO	VIP
CHEMBL2336043		investigational	Q92769	HDAC2	321.6	-	-	-	NO	NO
CHEMBL233671		investigational	Q16581	C3AR1	125.89	-	-	-	NO	NO
CHEMBL233675		investigational	Q16581	C3AR1	199.53	-	-	-	NO	NO
CHEMBL2338337		investigational	Q99720	SIGMAR1	-	-	-	108	NO	NO	VIP
CHEMBL2338338		investigational	Q99720	SIGMAR1	-	-	-	410	NO	NO	VIP
CHEMBL2338339		investigational	Q99720	SIGMAR1	-	-	-	67	NO	NO	VIP
CHEMBL2338342		investigational	Q99720	SIGMAR1	-	-	-	124	NO	NO	VIP
CHEMBL2338343		investigational	Q99720	SIGMAR1	-	-	-	57	NO	NO	VIP
CHEMBL2338344		investigational	Q99720	SIGMAR1	-	-	-	536	NO	NO	VIP
CHEMBL2338345		investigational	Q99720	SIGMAR1	-	-	-	317	NO	NO	VIP
CHEMBL2338759		investigational	Q99720	SIGMAR1	-	-	-	15	NO	NO	VIP
CHEMBL2338760		investigational	Q99720	SIGMAR1	-	-	-	31	NO	NO	VIP
CHEMBL2338762		investigational	Q99720	SIGMAR1	-	-	-	33	NO	NO	VIP
CHEMBL2338765		investigational	Q99720	SIGMAR1	-	-	-	377	NO	NO	VIP
CHEMBL2338768		investigational	Q99720	SIGMAR1	-	-	-	79	NO	NO	VIP
CHEMBL2338772		investigational	Q99720	SIGMAR1	-	-	-	178	NO	NO	VIP
CHEMBL2338778		investigational	Q99720	SIGMAR1	-	-	-	302	NO	NO	VIP
CHEMBL2338779		investigational	Q99720	SIGMAR1	-	-	-	245	NO	NO	VIP
CHEMBL2338780		investigational	Q99720	SIGMAR1	-	-	-	6.3	NO	NO	VIP
CHEMBL2338781		investigational	Q99720	SIGMAR1	-	-	-	194	NO	NO	VIP
CHEMBL233879		investigational	Q16581	C3AR1	630.96	-	-	-	NO	NO
CHEMBL234005		investigational	Q16581	C3AR1	199.53	-	-	-	NO	NO
CHEMBL234101		investigational	Q16581	C3AR1	158.49	-	-	-	NO	NO
CHEMBL234304		investigational	Q16581	C3AR1	316.23	-	-	-	NO	NO
CHEMBL234305		investigational	Q16581	C3AR1	794.33	-	-	-	NO	NO
CHEMBL234306		investigational	Q16581	C3AR1	1000	-	-	-	NO	NO
CHEMBL234523		investigational	Q16581	C3AR1	1000	-	-	-	NO	NO
CHEMBL2346997		investigational	Q99720	SIGMAR1	-	-	-	2.75	NO	NO	VIP
CHEMBL2347003		investigational	Q99720	SIGMAR1	-	-	-	4.3	NO	NO	VIP
CHEMBL2347004		investigational	Q99720	SIGMAR1	-	-	-	0.67	NO	NO	VIP
CHEMBL2347005		investigational	Q92769	HDAC2	657.7	-	-	-	NO	NO
CHEMBL2347006		investigational	Q92769	HDAC2	468.3	-	-	-	NO	NO
CHEMBL2347007		investigational	Q92769	HDAC2	414.2	-	-	-	NO	NO
CHEMBL2347008		investigational	Q92769	HDAC2	467.2	-	-	-	NO	NO
CHEMBL2347009		investigational	Q92769	HDAC2	600.1	-	-	-	NO	NO
CHEMBL2347010		investigational	Q92769	HDAC2	463.3	-	-	-	NO	NO
CHEMBL2347011		investigational	Q92769	HDAC2	881.8	-	-	-	NO	NO
CHEMBL2347053		investigational	P16234	PDGFRA	1.2	-	-	-	NO	NO	NIP
CHEMBL2347361		investigational	P29371	TACR3	1.5	0.072	-	-	NO	NO
CHEMBL2347362		investigational	P29371	TACR3	1.8	0.28	-	-	NO	NO
CHEMBL2347488		investigational	P29371	TACR3	1.5	0.065	-	-	NO	NO
CHEMBL2347489		investigational	P29371	TACR3	6.9	0.051	-	-	NO	NO
CHEMBL2347491		investigational	P29371	TACR3	4.4	0.012	-	-	NO	NO
CHEMBL2347492		investigational	P29371	TACR3	18	0.036	-	-	NO	NO
CHEMBL2347493		investigational	P29371	TACR3	4.6	0.043	-	-	NO	NO
CHEMBL2347494		investigational	P29371	TACR3	3.6	0.04	-	-	NO	NO
CHEMBL2347495		investigational	P29371	TACR3	4.3	0.046	-	-	NO	NO
CHEMBL2347496		investigational	P29371	TACR3	1.7	0.032	-	-	NO	NO
CHEMBL2347497		investigational	P29371	TACR3	45	0.041	-	-	NO	NO
CHEMBL2347498		investigational	P29371	TACR3	13	0.036	-	-	NO	NO
CHEMBL2347499		investigational	P29371	TACR3	27	0.085	-	-	NO	NO
CHEMBL2347500	SIALOKININ II	investigational	P29371	TACR3	-	10.88	-	-	NO	NO
CHEMBL2347501		investigational	P29371	TACR3	81	0.11	-	-	NO	NO
CHEMBL2347502		investigational	P29371	TACR3	54	0.15	-	-	NO	NO
CHEMBL2347503	BUFOKININ	investigational	P29371	TACR3	-	10.73	-	-	NO	NO
CHEMBL2347504		investigational	P29371	TACR3	31	5.04	-	-	NO	NO
CHEMBL2347505		investigational	P29371	TACR3	35	0.0054	-	-	NO	NO
CHEMBL2347506		investigational	P29371	TACR3	7	0.071	-	-	NO	NO
CHEMBL2347507		investigational	P29371	TACR3	89	0.47	-	-	NO	NO
CHEMBL2347508		investigational	P29371	TACR3	13	0.038	-	-	NO	NO
CHEMBL2347509		investigational	P29371	TACR3	38	0.04	-	-	NO	NO
CHEMBL2347510		investigational	P29371	TACR3	7.5	0.024	-	-	NO	NO
CHEMBL2347511		investigational	P29371	TACR3	2.5	0.08	-	-	NO	NO
CHEMBL2347512		investigational	P29371	TACR3	11	0.026	-	-	NO	NO
CHEMBL2347513		investigational	P29371	TACR3	5.9	0.017	-	-	NO	NO
CHEMBL2347657		investigational	P29371	TACR3	53	0.079	-	-	NO	NO
CHEMBL2347658		investigational	P29371	TACR3	710	1.38	-	-	NO	NO
CHEMBL2347659		investigational	P29371	TACR3	19	0.083	-	-	NO	NO
CHEMBL2347660	UPEROLEIN	investigational	P29371	TACR3	82	0.12	-	-	NO	NO
CHEMBL2347661		investigational	P29371	TACR3	17	0.13	-	-	NO	NO
CHEMBL2347662		investigational	P29371	TACR3	5.5	0.078	-	-	NO	NO
CHEMBL2349340		investigational	O60885	BRD4	209.35	-	-	-	NO	NO	VIP
CHEMBL2349361		investigational	O60885	BRD4	230	-	-	-	NO	NO	VIP
CHEMBL2349363		investigational	O60885	BRD4	570	-	-	-	NO	NO	VIP
CHEMBL2349462		investigational	O60885	BRD4	790	-	-	-	NO	NO	VIP
CHEMBL235191	TACEDINALINE	phase 3	Q92769	HDAC2	900	-	-	190	NO	NO
CHEMBL235192		investigational	Q92769	HDAC2	70	-	-	-	NO	NO
CHEMBL235210		investigational	Q92769	HDAC2	200	-	-	-	NO	NO
CHEMBL235363	SUBSTANCE P	phase 1	P29371	TACR3	125	793	-	-	NO	NO
CHEMBL235411		investigational	Q92769	HDAC2	200	-	-	-	NO	NO
CHEMBL235413		investigational	Q92769	HDAC2	60	-	-	-	NO	NO
CHEMBL235440		investigational	P55085	F2RL1	-	1000	-	-	NO	NO
CHEMBL235533		investigational	P20839	IMPDH1	-	-	-	10	NO	NO	NIP
CHEMBL235533		investigational	P12268	IMPDH2	-	-	-	49	NO	NO	VIP
CHEMBL235647		investigational	P55085	F2RL1	-	300	-	-	NO	NO
CHEMBL235674		investigational	Q92769	HDAC2	53	-	-	-	NO	NO
CHEMBL235842		investigational	Q92769	HDAC2	106.4	-	-	1.5	NO	NO
CHEMBL23590		investigational	P12268	IMPDH2	500	-	-	-	NO	NO	VIP
CHEMBL2359616		investigational	Q9H773	DCTPP1	550	-	-	-	NO	NO
CHEMBL236037		investigational	P55085	F2RL1	-	160	-	-	NO	NO
CHEMBL236061		investigational	Q92769	HDAC2	900	-	-	-	NO	NO
CHEMBL236099		investigational	P55085	F2RL1	-	600	-	-	NO	NO
CHEMBL236292		investigational	P55085	F2RL1	-	175	-	-	NO	NO
CHEMBL236293		investigational	P55085	F2RL1	-	230	-	-	NO	NO
CHEMBL236296		investigational	P55085	F2RL1	-	800	-	-	NO	NO
CHEMBL236305		investigational	P55085	F2RL1	-	900	-	-	NO	NO
CHEMBL2364562		investigational	P20839	IMPDH1	-	-	-	430	NO	NO	NIP
CHEMBL2364562		investigational	P12268	IMPDH2	90	-	-	326.667	NO	NO	VIP
CHEMBL2364569		investigational	P23526	AHCY	-	-	-	670	NO	NO
CHEMBL2364628	RICOLINOSTAT	phase 2	Q92769	HDAC2	69.66666667	-	-	-	NO	NO
CHEMBL236704		investigational	P55085	F2RL1	-	300	-	-	NO	NO
CHEMBL2368540		investigational	P23526	AHCY	-	-	-	800	NO	NO
CHEMBL2368719		investigational	Q99720	SIGMAR1	-	-	-	56.25	NO	NO	VIP
CHEMBL236902		investigational	Q92769	HDAC2	290	-	-	-	NO	NO
CHEMBL2370235		investigational	P29371	TACR3	4	0.06	-	-	NO	NO
CHEMBL2370372	PHYSALAEMIN	investigational	P29371	TACR3	-	3.36	-	-	NO	NO
CHEMBL23716		investigational	P20839	IMPDH1	160	-	-	-	NO	NO	NIP
CHEMBL23716		investigational	P12268	IMPDH2	30	-	-	-	NO	NO	VIP
CHEMBL2372739		investigational	P29371	TACR3	112	-	-	-	NO	NO
CHEMBL2374421		investigational	Q99720	SIGMAR1	966	-	-	-	NO	NO	VIP
CHEMBL2374428		investigational	P23526	AHCY	40	-	-	-	NO	NO
CHEMBL237584		investigational	Q92769	HDAC2	80	-	-	-	NO	NO
CHEMBL237961		investigational	P55085	F2RL1	-	600	-	-	NO	NO
CHEMBL237968		investigational	P55085	F2RL1	-	600	-	-	NO	NO
CHEMBL238015		investigational	P55085	F2RL1	-	1000	-	-	NO	NO
CHEMBL2381070		investigational	Q9Y5X9	LIPG	23	-	-	-	NO	NO
CHEMBL238396		investigational	P55085	F2RL1	-	160	-	-	NO	NO
CHEMBL23842		investigational	P12268	IMPDH2	130	-	-	-	NO	NO	VIP
CHEMBL23843		investigational	P20839	IMPDH1	99	-	-	-	NO	NO	NIP
CHEMBL23843		investigational	P12268	IMPDH2	8	-	-	7	NO	NO	VIP
CHEMBL238461	MYCOPHENOLIC HYDROXAMIC ACID	investigational	P20839	IMPDH1	350	-	-	70	NO	NO	NIP
CHEMBL238461	MYCOPHENOLIC HYDROXAMIC ACID	investigational	P12268	IMPDH2	420	-	-	30	NO	NO	VIP
CHEMBL2385195		investigational	P16234	PDGFRA	27.3	-	-	-	NO	NO	NIP
CHEMBL23883		investigational	P12268	IMPDH2	230	-	-	-	NO	NO	VIP
CHEMBL238905		investigational	P12268	IMPDH2	-	-	-	540	NO	NO	VIP
CHEMBL2390995		investigational	Q92769	HDAC2	315	-	-	-	NO	NO
CHEMBL2390996		investigational	Q92769	HDAC2	194.5	-	-	-	NO	NO
CHEMBL2390999		investigational	Q92769	HDAC2	192	-	-	-	NO	NO
CHEMBL239105		investigational	P12268	IMPDH2	-	-	-	650	NO	NO	VIP
CHEMBL2391147		investigational	Q99720	SIGMAR1	43	-	-	-	NO	NO	VIP
CHEMBL239127		investigational	Q9Y5Y6	ST14	-	-	-	50.46	NO	NO
CHEMBL2391351		investigational	Q99720	SIGMAR1	210	-	-	-	NO	NO	VIP
CHEMBL2391352		investigational	Q99720	SIGMAR1	390	-	-	-	NO	NO	VIP
CHEMBL2391354		investigational	Q99720	SIGMAR1	270	-	-	-	NO	NO	VIP
CHEMBL2391358		investigational	Q99720	SIGMAR1	590	-	-	-	NO	NO	VIP
CHEMBL2391368		investigational	Q99720	SIGMAR1	430	-	-	-	NO	NO	VIP
CHEMBL2391376		investigational	Q99720	SIGMAR1	180	-	-	-	NO	NO	VIP
CHEMBL2391379		investigational	Q99720	SIGMAR1	930	-	-	-	NO	NO	VIP
CHEMBL2391382		investigational	Q99720	SIGMAR1	500	-	-	-	NO	NO	VIP
CHEMBL2391504		investigational	Q14694	USP10	600	-	-	-	NO	NO
CHEMBL2391504		investigational	Q92995	USP13	600	-	-	-	NO	NO
CHEMBL2391541		investigational	Q99720	SIGMAR1	-	-	-	302	NO	NO	VIP
CHEMBL2393130	APABETALONE	phase 3	O60885	BRD4	393.4	-	192.6666667	-	NO	NO	VIP
CHEMBL2396901		investigational	Q92769	HDAC2	770	-	-	-	NO	NO
CHEMBL2397398		investigational	O60885	BRD4	560	-	-	-	NO	NO	VIP
CHEMBL240132		investigational	Q9Y5Y6	ST14	-	-	-	450	NO	NO
CHEMBL2403365		investigational	P16234	PDGFRA	1000	-	-	-	NO	NO	NIP
CHEMBL2403366		investigational	P16234	PDGFRA	120	-	-	-	NO	NO	NIP
CHEMBL2403367		investigational	P16234	PDGFRA	250	-	-	-	NO	NO	NIP
CHEMBL2403368		investigational	P16234	PDGFRA	540	-	-	-	NO	NO	NIP
CHEMBL2403369		investigational	P16234	PDGFRA	60	-	-	-	NO	NO	NIP
CHEMBL2403370		investigational	P16234	PDGFRA	150	-	-	-	NO	NO	NIP
CHEMBL2403372		investigational	P16234	PDGFRA	46	-	-	-	NO	NO	NIP
CHEMBL2403373		investigational	P16234	PDGFRA	13	-	-	-	NO	NO	NIP
CHEMBL2403374		investigational	P16234	PDGFRA	91	-	-	-	NO	NO	NIP
CHEMBL2403376		investigational	P16234	PDGFRA	60	-	-	-	NO	NO	NIP
CHEMBL2403377		investigational	P16234	PDGFRA	3	-	-	-	NO	NO	NIP
CHEMBL2403378		investigational	P16234	PDGFRA	31	-	-	-	NO	NO	NIP
CHEMBL2407716		investigational	Q92769	HDAC2	440	-	-	-	NO	NO
CHEMBL2407717		investigational	Q92769	HDAC2	85	-	-	-	NO	NO
CHEMBL2407718		investigational	Q92769	HDAC2	56	-	-	-	NO	NO
CHEMBL2407719		investigational	Q92769	HDAC2	44	-	-	-	NO	NO
CHEMBL2407720		investigational	Q92769	HDAC2	104	-	-	-	NO	NO
CHEMBL2407721		investigational	Q92769	HDAC2	82	-	-	-	NO	NO
CHEMBL2407722		investigational	Q92769	HDAC2	111	-	-	-	NO	NO
CHEMBL2407723		investigational	Q92769	HDAC2	81	-	-	-	NO	NO
CHEMBL2407724		investigational	Q92769	HDAC2	425	-	-	-	NO	NO
CHEMBL2407725		investigational	Q92769	HDAC2	538	-	-	-	NO	NO
CHEMBL2407730		investigational	Q92769	HDAC2	176.5	-	-	-	NO	NO
CHEMBL2407731		investigational	Q92769	HDAC2	48	-	-	-	NO	NO
CHEMBL2407732		investigational	Q92769	HDAC2	116	-	-	-	NO	NO
CHEMBL2407733		investigational	Q92769	HDAC2	78	-	-	-	NO	NO
CHEMBL2407734		investigational	Q92769	HDAC2	260	-	-	-	NO	NO
CHEMBL2407735		investigational	Q92769	HDAC2	66	-	-	-	NO	NO
CHEMBL2407736		investigational	Q92769	HDAC2	56	-	-	-	NO	NO
CHEMBL2407737		investigational	Q92769	HDAC2	920	-	-	-	NO	NO
CHEMBL2407738		investigational	Q92769	HDAC2	580	-	-	-	NO	NO
CHEMBL2407742		investigational	Q92769	HDAC2	248	-	-	-	NO	NO
CHEMBL2408237		investigational	Q92769	HDAC2	-	-	-	0.26	NO	NO
CHEMBL2408238		investigational	Q92769	HDAC2	-	-	-	0.25	NO	NO
CHEMBL2408239		investigational	Q92769	HDAC2	-	-	-	0.81	NO	NO
CHEMBL2408240		investigational	Q92769	HDAC2	-	-	-	0.42	NO	NO
CHEMBL2408241		investigational	Q92769	HDAC2	-	-	-	0.23	NO	NO
CHEMBL2408242		investigational	Q92769	HDAC2	-	-	-	0.06	NO	NO
CHEMBL2408243		investigational	Q92769	HDAC2	-	-	-	0.12	NO	NO
CHEMBL2408244		investigational	Q92769	HDAC2	-	-	-	0.51	NO	NO
CHEMBL2408245		investigational	Q92769	HDAC2	-	-	-	0.13	NO	NO
CHEMBL2408246		investigational	Q92769	HDAC2	-	-	-	0.22	NO	NO
CHEMBL2408247		investigational	Q92769	HDAC2	-	-	-	0.04	NO	NO
CHEMBL2408778		investigational	Q92769	HDAC2	231	-	-	-	NO	NO
CHEMBL2408939		investigational	P0DP23	CALM1	-	-	19.4	-	NO	NO	VIP
CHEMBL2408940		investigational	P0DP23	CALM1	-	-	18.25	-	NO	NO	VIP
CHEMBL24092		investigational	P12268	IMPDH2	55	-	-	-	NO	NO	VIP
CHEMBL2409778		investigational	P16234	PDGFRA	12	-	-	-	NO	NO	NIP
CHEMBL2413154		investigational	Q99720	SIGMAR1	-	-	-	59	NO	NO	VIP
CHEMBL2414098		investigational	Q92769	HDAC2	34.1	-	-	-	NO	NO
CHEMBL2417781		investigational	Q92769	HDAC2	193	-	-	-	NO	NO
CHEMBL2417782		investigational	Q92769	HDAC2	21	-	-	-	NO	NO
CHEMBL2418580		investigational	P20839	IMPDH1	105	-	-	-	NO	NO	NIP
CHEMBL2418580		investigational	P12268	IMPDH2	98	-	-	-	NO	NO	VIP
CHEMBL2418585		investigational	P20839	IMPDH1	558	-	-	-	NO	NO	NIP
CHEMBL2418585		investigational	P12268	IMPDH2	330	-	-	-	NO	NO	VIP
CHEMBL2418586		investigational	P20839	IMPDH1	680	-	-	-	NO	NO	NIP
CHEMBL2418586		investigational	P12268	IMPDH2	387	-	-	-	NO	NO	VIP
CHEMBL2419669		investigational	P16234	PDGFRA	390	-	-	-	NO	NO	NIP
CHEMBL242865		investigational	Q9UHD2	TBK1	-	-	-	398.11	NO	NO
CHEMBL2430869		investigational	O60885	BRD4	501.19	-	-	-	NO	NO	VIP
CHEMBL2430871		investigational	O60885	BRD4	794.33	-	-	-	NO	NO	VIP
CHEMBL2430873		investigational	O60885	BRD4	398.11	-	-	-	NO	NO	VIP
[truncated: 7,339 more rows]
