# Supplementary material for: Discovery of host-directed modulators of virus infection by probing the SARS-CoV-2–host protein–protein interaction network
Source: Brief Bioinform. 2022 Oct 27;23(6):bbac456. doi: 10.1093/bib/bbac456 (PMC9677461; doi:10.1093/bib/bbac456)
Supplement: Supplementary_Table_S4_bbac456 [file supplementary_table_s4_bbac456.xlsx]

## Sheet: Supplementary Table S4
Supplementray Table 4: 260 compounds from NCATS in common with network-based approach
PUBCHEM SID	Curve rank classification
124879758	Anti-viral
124886964	Anti-viral
124892208	Anti-viral
124893321	Anti-viral
170464702	Anti-viral
170464767	Anti-viral
170464841	Anti-viral
170464852	Anti-viral
170464896	Anti-viral
170464920	Anti-viral
170465107	Anti-viral
170465198	Anti-viral
170465371	Anti-viral
170465374	Anti-viral
170465393	Anti-viral
170465562	Anti-viral
170465609	Anti-viral
170465856	Anti-viral
170466037	Anti-viral
170466645	Anti-viral
363676447	Anti-viral
363677201	Anti-viral
363678106	Anti-viral
363681102	Anti-viral
377020321	Anti-viral
384567788	Anti-viral
384567808	Anti-viral
384567835	Anti-viral
384567835	Anti-viral
384567873	Anti-viral
384567911	Anti-viral
384567959	Anti-viral
384568179	Anti-viral
384568190	Anti-viral
384568294	Anti-viral
384568357	Anti-viral
384568453	Anti-viral
384568473	Anti-viral
384568496	Anti-viral
384568499	Anti-viral
384568537	Anti-viral
384568625	Anti-viral
384568768	Anti-viral
384569144	Anti-viral
405558618	Anti-viral
405559139	Anti-viral
434146944	Anti-viral
434146948	Anti-viral
26753708	Non anti-viral
124880096	Non anti-viral
124889024	Non anti-viral
144207102	Non anti-viral
170464656	Non anti-viral
170464698	Non anti-viral
170464767	Non anti-viral
170464772	Non anti-viral
170464809	Non anti-viral
170464860	Non anti-viral
170464866	Non anti-viral
170464909	Non anti-viral
170465080	Non anti-viral
170465146	Non anti-viral
170465174	Non anti-viral
170465180	Non anti-viral
170465182	Non anti-viral
170465200	Non anti-viral
170465280	Non anti-viral
170465340	Non anti-viral
170465365	Non anti-viral
170465375	Non anti-viral
170465617	Non anti-viral
170465625	Non anti-viral
170465656	Non anti-viral
170465663	Non anti-viral
170465697	Non anti-viral
170465752	Non anti-viral
170465791	Non anti-viral
170465888	Non anti-viral
170465920	Non anti-viral
170465964	Non anti-viral
170466655	Non anti-viral
170466656	Non anti-viral
174006174	Non anti-viral
174006356	Non anti-viral
363676594	Non anti-viral
363676610	Non anti-viral
363676614	Non anti-viral
363676631	Non anti-viral
363676678	Non anti-viral
363677115	Non anti-viral
363677197	Non anti-viral
363677208	Non anti-viral
363677214	Non anti-viral
363677222	Non anti-viral
363677285	Non anti-viral
363677319	Non anti-viral
363677324	Non anti-viral
363677337	Non anti-viral
363677450	Non anti-viral
363677522	Non anti-viral
363677826	Non anti-viral
363677847	Non anti-viral
363677950	Non anti-viral
363678035	Non anti-viral
363678143	Non anti-viral
363678162	Non anti-viral
363678258	Non anti-viral
363678347	Non anti-viral
363680212	Non anti-viral
363680314	Non anti-viral
363680348	Non anti-viral
363680483	Non anti-viral
363680537	Non anti-viral
363680965	Non anti-viral
363681426	Non anti-viral
377020209	Non anti-viral
377020216	Non anti-viral
377020217	Non anti-viral
377020265	Non anti-viral
377020283	Non anti-viral
377020285	Non anti-viral
377020289	Non anti-viral
377020426	Non anti-viral
377020442	Non anti-viral
377020460	Non anti-viral
377020487	Non anti-viral
384567788	Non anti-viral
384567799	Non anti-viral
384567836	Non anti-viral
384567843	Non anti-viral
384567903	Non anti-viral
384567915	Non anti-viral
384567917	Non anti-viral
384567931	Non anti-viral
384567947	Non anti-viral
384567958	Non anti-viral
384567962	Non anti-viral
384567964	Non anti-viral
384567972	Non anti-viral
384568035	Non anti-viral
384568108	Non anti-viral
384568111	Non anti-viral
384568130	Non anti-viral
384568193	Non anti-viral
384568198	Non anti-viral
384568214	Non anti-viral
384568228	Non anti-viral
384568235	Non anti-viral
384568240	Non anti-viral
384568270	Non anti-viral
384568288	Non anti-viral
384568317	Non anti-viral
384568321	Non anti-viral
384568346	Non anti-viral
384568368	Non anti-viral
384568391	Non anti-viral
384568394	Non anti-viral
384568397	Non anti-viral
384568406	Non anti-viral
384568418	Non anti-viral
384568465	Non anti-viral
384568466	Non anti-viral
384568469	Non anti-viral
384568472	Non anti-viral
384568475	Non anti-viral
384568476	Non anti-viral
384568484	Non anti-viral
384568507	Non anti-viral
384568525	Non anti-viral
384568533	Non anti-viral
384568543	Non anti-viral
384568549	Non anti-viral
384568560	Non anti-viral
384568561	Non anti-viral
384568581	Non anti-viral
384568584	Non anti-viral
384568588	Non anti-viral
384568593	Non anti-viral
384568598	Non anti-viral
384568601	Non anti-viral
384568603	Non anti-viral
384568614	Non anti-viral
384568618	Non anti-viral
384568622	Non anti-viral
384568629	Non anti-viral
384568630	Non anti-viral
384568631	Non anti-viral
384568632	Non anti-viral
384568646	Non anti-viral
384568647	Non anti-viral
384568649	Non anti-viral
384568650	Non anti-viral
384568651	Non anti-viral
384568656	Non anti-viral
384568657	Non anti-viral
384568663	Non anti-viral
384568664	Non anti-viral
384568691	Non anti-viral
384568692	Non anti-viral
384568693	Non anti-viral
384568695	Non anti-viral
384568696	Non anti-viral
384568737	Non anti-viral
384568750	Non anti-viral
384568795	Non anti-viral
384568796	Non anti-viral
384568797	Non anti-viral
384568844	Non anti-viral
384568848	Non anti-viral
384568861	Non anti-viral
384568875	Non anti-viral
384568914	Non anti-viral
384568939	Non anti-viral
384568949	Non anti-viral
384568983	Non anti-viral
384569023	Non anti-viral
384569025	Non anti-viral
384569027	Non anti-viral
384569066	Non anti-viral
384569079	Non anti-viral
384569086	Non anti-viral
384569306	Non anti-viral
384569353	Non anti-viral
384569426	Non anti-viral
384569474	Non anti-viral
384569499	Non anti-viral
385842041	Non anti-viral
404904701	Non anti-viral
405558616	Non anti-viral
405558617	Non anti-viral
405558658	Non anti-viral
405558715	Non anti-viral
405558859	Non anti-viral
405558908	Non anti-viral
405558944	Non anti-viral
405559117	Non anti-viral
405559122	Non anti-viral
434146874	Non anti-viral
434146880	Non anti-viral
434146886	Non anti-viral
434146892	Non anti-viral
434146895	Non anti-viral
434146897	Non anti-viral
434146917	Non anti-viral
434146930	Non anti-viral
434146938	Non anti-viral
434146944	Non anti-viral
434146949	Non anti-viral
434147009	Non anti-viral
434147011	Non anti-viral
434147016	Non anti-viral
434147031	Non anti-viral
434147063	Non anti-viral
434147077	Non anti-viral
434147078	Non anti-viral
434147084	Non anti-viral
434147098	Non anti-viral
434147103	Non anti-viral
434147130	Non anti-viral
434147169	Non anti-viral
434147199	Non anti-viral
434147223	Non anti-viral
434147250	Non anti-viral
440681379	Non anti-viral
